# Supplementary material for: Nowcasting COVID‐19 deaths in England by age and region
Source: J R Stat Soc Ser C Appl Stat. 2022 Jun 15:10.1111/rssc.12576. Online ahead of print. doi: 10.1111/rssc.12576 (PMC9349735; doi:10.1111/rssc.12576)
Supplement: Supplementary file 1 [file RSSC-9999-0-s002.tar]

Archive with 15 entries (10 files):
- RcodeNowcasting
- RcodeNowcasting/routines
- RcodeNowcasting/routines/initialvalues.R
- RcodeNowcasting/routines/reportingdelay.R
- RcodeNowcasting/routines/mv_hyper_geometric.R
- RcodeNowcasting/routines/beta_binomial.R
- RcodeNowcasting/routines/posteriorplots.R
- RcodeNowcasting/fit
- RcodeNowcasting/README.txt
- RcodeNowcasting/run_reportingdelay.R
- RcodeNowcasting/datasets
- RcodeNowcasting/datasets/.DS_Store
- RcodeNowcasting/datasets/dataset_2020-10-11.dump
- RcodeNowcasting/figures
- RcodeNowcasting/figures/dataset_2020-10-11-reportingdelay.pdf
