# Supplementary material for: Nowcasting COVID‐19 deaths in England by age and region
Source: J R Stat Soc Ser C Appl Stat. 2022 Jun 15:10.1111/rssc.12576. Online ahead of print. doi: 10.1111/rssc.12576 (PMC9349735; doi:10.1111/rssc.12576)
Supplement: Supplementary file 1 [file RSSC-9999-0-s002.tar › RcodeNowcasting/routines/initialvalues.R]

# Initial values
initial_values_double = function( seed, z, y, D, C, K_lc, K_ca, K_ls, K_we, S, Sgrp, ndays )
{
  
  set.seed(seed)
  inits = list( eta  = matrix( rnorm(ndays*Sgrp,0,1), ndays, Sgrp ),
               theta = runif(1,0,1),
               iota  = rep(0, S),
               psi   = matrix( runif(D*Sgrp, 0.05, 0.4), D, Sgrp ),
               phi   = rexp(D, 0.01)
               )
  
  # For spline on expected numbers of deaths
  inits$mu_lambda    = rnorm(K_lc,0,1)
  inits$mu_lambda_s  = matrix( rnorm(K_ls*S,0,1), K_ls, S )
  inits$tau_lambda   = runif(1,10,1000)
  inits$tau_lambda_s = runif(S,10,1000)

  # For calendar-effect spline
  inits$mu_calendar_s  = matrix( rnorm(K_ca*(Sgrp-1),0,0.1), K_ca, Sgrp-1 )
  inits$mu_calendar    = rnorm(K_ca,0,0.1)
  inits$tau_calendar_s = runif(Sgrp-1,100,1000)
  inits$tau_calendar   = runif(1,100,1000)
  
  # For weekend-effect spline
  inits$mu_weekend_s  = matrix( rnorm(K_we*(Sgrp-1),0,0.1), K_we, Sgrp-1 )
  inits$mu_weekend    = rnorm(K_we,0,0.1)
  inits$tau_weekend_s = runif(Sgrp-1,100,1000)
  inits$tau_weekend   = runif(1,100,1000)

  # For random effects
  inits$tau_delta = runif(1,2,1000)
  inits$delta     = rnorm(C,0, sqrt(1/inits$tau_delta) )
  
  # Start y from its minimum possible value
  inits$y = NA*y
  for(t in 1:C){
    for (i in 1:S) {
      if( is.na(y[t,i]) ) {
        inits$y[t,i] = sum(z[t,,i],na.rm=T)
      } 
    }
  }

  return(inits)
}
