# Supplementary material for: Nowcasting COVID‐19 deaths in England by age and region
Source: J R Stat Soc Ser C Appl Stat. 2022 Jun 15:10.1111/rssc.12576. Online ahead of print. doi: 10.1111/rssc.12576 (PMC9349735; doi:10.1111/rssc.12576)
Supplement: Supplementary file 1 [file RSSC-9999-0-s002.tar › RcodeNowcasting/routines/reportingdelay.R]

reportingdelay = function( dataset, groups, n_knots, n_lambda=56, mcmc_specs, seed ) 
{

  # Setup
  z = dataset$z
  # z[i,j,k] is number of deaths in stratum k that occurred on day i and had a reporting delay of j days.
  C  = dim(z)[1]
  D  = dataset$D
  Dt = dataset$Dt
  # D here is D as defined in the article minus 1, and Dt is D_t as defined in the article minus 1.
  n_ungrouped = dataset$n_ungrouped
  # The first n_ungrouped delay categories will have weekday effects applied to them.  Weekday effects will not be applied to later delay categories (typically because these later categories consist of delays grouped into weeks).
  thin        = mcmc_specs$thin # thinning interval
  niter       = mcmc_specs$niter # number of iterations
  nburnin     = mcmc_specs$nburnin # length of burn-in
  nchains     = mcmc_specs$nchains # number of Markov chains
  data_dates = dataset$data_dates
  # data_dates is a vector of calendar dates, needed only to identify days of the week
  wkday_names  = c( 'Sunday', 'Monday', 'Tuesday', 'Wednesday', 'Thursday', 'Friday')
  nwkdays       = length(wkday_names)
  wkday        = matrix( NA, C, nwkdays )
  # wkday is a matrix in which each column is the indicator for each of the six days of the week (Saturday is the baseline and so has no indicator).
  for (i in 1:nwkdays) {
    wkday[,i] = 1 * ( weekdays(data_dates)==wkday_names[i] )[-1]
  }
  firstday     = C - n_lambda + 1
  # firstday is the first day on which we model y, the total number of deaths
  weekend_flag = apply( wkday[,1:2], 1, sum)
  # weekend_flag is true (either 1 or 2) for Sundays and Mondays, and is zero otherwise
  S = dim(z)[3] # S is the number of strata
  
  registerDistributions(list(dbetabin=list(BUGSdist='dbetabin(mu,phi,size)', discrete=TRUE)))
  registerDistributions(list(dmvhypergeometric=list(BUGSdist='dmvhypergeometric(y,k)', types = c('value = double(1)', 'y = double(1)', 'k = double(0)'), discrete=TRUE)))
  
  # Set up the splines for log lambda, the log expected numbers of deaths in each stratum.
  blank_data   = data_frame(y=rnorm(n_lambda,0,1), t=1:n_lambda)
  commonlambda_jagam = jagam( y~s(t, bs='cs',k=n_knots[1]), data=blank_data, file='lambda.jags', knots=list(t=seq(1, n_lambda, length=n_knots[1]))  )
  stratumlambda_jagam = jagam( y~s(t, bs='cs',k=n_knots[2]), data=blank_data, file='strata.jags', knots=list(t=seq(1, n_lambda, length=n_knots[2]))  )

  # Set up spline for the calendar-time effect on the delay distribution.
  blank_data   = data_frame(y=rnorm(C,0,1), t=1:C)
  calendar_jagam = jagam( y~s(t, bs='cs', k=n_knots[3]), data=blank_data, file='hazard.jags', knots=list(t=seq(1, C, length=n_knots[3]))  )
  
  # Set up spline for the weekend effect on the delay distribution.
  weekend_jagam = jagam( y~s(t, bs='cs', k=n_knots[4]), data=blank_data, file='weekend.jags', knots=list(t=seq(1, C, length=n_knots[4]))  )
  
  # Set up some variables that describe each group of strata that share a common delay distribution.
  Sgrp = nrow(groups) # Sgrp is the number of groups
  biggrp_list = which(groups[,2] > groups[,1])
  n_biggrp = length(biggrp_list)
  # `big' groups are groups that contain more than just one stratum.  biggrp_list is a list of which groups are big groups, and n_biggrp is the number of big groups.

  # zgrp is like z, but for groups, rather than strata.  All strata within the same group are summed over.
  zgrp = array( 0, c(dim(z)[1], dim(z)[2], Sgrp) )
  for (i in 1:Sgrp) {
    for (j in groups[i,1]:groups[i,2]) {
      zgrp[,,i] = zgrp[,,i] + z[,,j]
    }
  }

  # Calculate w, the total numbers of deaths reported so far for each stratum and each day.  This means summing over the delay categories.
  tmp = z
  tmp[is.na(tmp)] = 0
  w = apply(tmp, c(1,3), sum)

  # wgrp is like w, but for groups, rather than strata.  All strata within the same group are summed over.
  wgrp = matrix( NA, C, Sgrp )
  for (i in 1:Sgrp) {
    tmp = as.matrix( w[, groups[i,1]:groups[i,2]] )
    wgrp[,i] = apply(tmp, 1, sum)
  }

  # Calculate the total number of deaths that occurred on each day in each stratum.  Note that this is NA for days for which it is still too early to be sure that all deaths have yet been reported.
  y = matrix(NA, C, S)
  for (i in 1:S) {
    y[,i] = apply(z[,,i], 1, sum)
  }

  
  # Model code
  
  gdm_code=nimbleCode({

    # Model for expected number of deaths on each of the last n_lambda days
    for(t in 1:n_lambda) {
      for (s in 1:S) {
        log(lambda[t,s]) <- loglambda[t,s]
      }
    }
    # Common spline for log lambda
    Omega_lambda[1:K_lc,1:K_lc]  <-  S_lc[1:K_lc,1:K_lc] * tau_lambda
    mu_lambda[1:K_lc]  ~  dmnorm(zeros[1:K_lc], Omega_lambda[1:K_lc,1:K_lc])
    # Stratum-specific splines for log lambda
    for (s in 1:S) {
      Omega_lambda_s[1:K_ls, 1:K_ls, s]  <-  S_ls[1:K_ls, 1:K_ls] * tau_lambda_s[s]
      mu_lambda_s[1:K_ls, s]  ~  dmnorm( zeros[1:K_ls], Omega_lambda_s[1:K_ls, 1:K_ls, s] )
      loglambda[1:n_lambda, s]  <-  rep(iota[s],n_lambda) + X_lc[1:n_lambda, 1:K_lc] %*% mu_lambda[1:K_lc] + X_ls[1:n_lambda, 1:K_ls] %*% mu_lambda_s[1:K_ls, s]
    }

    # Model for actual number of deaths on each of the last n_lambda days
    negbin_p <- 1 / (1 + theta)
    for(t in 1:n_lambda) {
      for (s in 1:S) {
        # The mean is lambda and the variance is lambda * (1 + theta).
        negbin_r[t, s] <- lambda[t, s] / theta
        y[firstday+t-1, s] ~  dnegbin( negbin_p, negbin_r[t,s] )
        # Alternatively, one could assume the mean is lambda and the variance is lambda * (1 + lambda / theta), in which case we have
        # negbin_p2[t,s] <- theta / (theta+lambda[t,s])
        # y[firstday+t-1, s] ~  dnegbin(negbin_p2[t,s], theta)
      }
    }
    
    # Model for reporting hazard
    for (s in 1:Sgrp) {
      for(t in 1:C) {
        # Start with qdagger and qstar
        qdagger[t,1,s] <- 1 - psi[1,s]
        probit(qstar[t,1,s]) <- probit(qdagger[t,1,s]) + gcalendar[t,s]
      }
      for (t in 1:(C-1)) {
        for (d in 2:Dt[t]) {
          qdagger[t,d,s] <- 1 - prod(psi[1:d,s])
          probit(qstar[t,d,s]) <- probit(qdagger[t,d,s]) + gcalendar[t,s]
        }
      }
      # Then get expected hazard from qstar (and day_effect and delta)
      for(t in 1:C) {
        hazardstar[t,1,s] <- qstar[t,1,s]
      }
      for (t in 1:(C-1)) {
        for (d in 2:Dt[t]) {
          hazardstar[t,d,s] <- (qstar[t,d,s] - qstar[t,d-1,s]) / (1 - qstar[t,d-1,s])
        }
      }
      for(t in 1:C) {
        for (d in 1:Dt[t]) {
          logit(hazard[t,d,s]) <- logit(hazardstar[t,d,s]) + step(n_ungrouped-d) * (day_effect[t+d-1,s] + delta[t+d-1])
          # step(n_ungrouped-d)=1 if d <= n_ungrouped, and equals zero otherwise
        }
      }
    } # end of for (s in 1:Sgrp) loop

    # Effect of weekdays on delay distribution
    for (s in 1:Sgrp) {
      day_effect[1:C, s] <- wkday[1:C, 1:nwkdays] %*% eta[1:nwkdays, s] + weekend_effect[1:C,s]
      for (t in 1:C) {
        weekend_effect[t,s] <- weekend_flag[t] * gweekend[t,s]
      }
    }
    
    # Model for observed numbers of reported deaths

    # First, for each group, model for Z given Y and earlier Z's
    for (s in 1:Sgrp) {
      for(t in 1:C) {
          zgrp[t,1,s] ~ dbetabin( hazard[t,1,s], phi[1], sum( y[t,(groups[s,1]):(groups[s,2])] ) )
      }
      for (t in 1:(C-1)) {
        for (d in 2:Dt[t]) {
          zgrp[t,d,s] ~ dbetabin( hazard[t,d,s], phi[d], sum( y[t, (groups[s,1]):(groups[s,2])] ) - sum(zgrp[t, 1:(d-1), s]) ) 
        }
      }
    } # end of for (s in 1:Sgrp) loop

    # Second, the hypergeometric part of the model.  For each `big' group
    # (i.e. group containing more than one stratum), this is model for W's in
    # those strata given Y's in those strata and the sums of W over those
    # strata.
    # The next five lines should be commented out if there are no `big' groups,
    # i.e. if all groups contain just one stratum each.
    for (s in 1:n_biggrp) {
      for(t in 1:C) {
        w[t, (groups[biggrp_list[s],1]):(groups[biggrp_list[s],2])] ~ dmvhypergeometric( y[t, (groups[biggrp_list[s],1]):(groups[biggrp_list[s],2])], wgrp[t,biggrp_list[s]] )
      }
    }
    
    # Splines for calendar effect on delay hazard
    # Common spline
    Omega_calendar[1:K_ca, 1:K_ca]  <-  S_ca[1:K_ca,1:K_ca] * tau_calendar
    mu_calendar[1:K_ca]  ~  dmnorm(zeros[1:K_ca], Omega_calendar[1:K_ca,1:K_ca])
    gcalendar[1:C, Sgrp]  <-  X_ca[1:C, 1:K_ca] %*% mu_calendar[1:K_ca]
    # Stratum-specific splines (spline for last stratum is omitted)
    for (s in 1:(Sgrp-1)) {
      Omega_calendar_s[1:K_ca, 1:K_ca, s]  <-  S_ca[1:K_ca,1:K_ca] * tau_calendar_s[s]
      mu_calendar_s[1:K_ca, s]  ~  dmnorm(zeros[1:K_ca], Omega_calendar_s[1:K_ca, 1:K_ca, s])
      gcalendar[1:C, s]  <-  X_ca[1:C, 1:K_ca]%*%(mu_calendar[1:K_ca] + mu_calendar_s[1:K_ca, s])
    }

    # Splines for weekend effect on delay hazard
    # Common spline
    Omega_weekend[1:K_we, 1:K_we] <- S_we[1:K_we,1:K_we] * tau_weekend
    mu_weekend[1:K_we]            ~  dmnorm( zeros[1:K_we], Omega_weekend[1:K_we, 1:K_we] )
    gweekend[1:C,Sgrp] <- X_we[1:C,1:K_we]%*%mu_weekend[1:K_we]
    # Stratum-specific splines (spline for last stratum is omitted)
    for ( s in 1:(Sgrp-1) ) {
      Omega_weekend_s[1:K_we, 1:K_we,s] <- S_we[1:K_we,1:K_we] * tau_weekend_s[s]
      mu_weekend_s[1:K_we,s]            ~  dmnorm( zeros[1:K_we], Omega_weekend_s[1:K_we, 1:K_we, s] )
      gweekend[1:C,s]  <- X_we[1:C,1:K_we]%*%( mu_weekend[1:K_we] + mu_weekend_s[1:K_we,s] )
    }
    
    # Prior distributions
    for (s in 1:S) {
      iota[s] ~ dnorm(0,sd=10)
    }

    tau_lambda ~ T( dinvgamma(0.5, 0.5), 0, 10000 )
    for (s in 1:S) {
      tau_lambda_s[s] ~ T( dinvgamma(0.5, 0.5), 0, 10000 )
    }
    # T(distribution, a, b) truncates the distribution on the interval [a,b].
    # We do this to avoid the chain getting stuck at very large values.
    
    # The following prior can be used when the variance of the negative binomial distribution is lambda * (1 + theta).
    theta ~ dexp(2)
    # The following prior can be be used if the variance of the negative binomial distribution is instead lambda * (1 + lambda / theta).
    # theta ~ dgamma(2.0, 0.02)
    
    for (s in 1:Sgrp) {
      for(d in 1:D) {
        psi[d,s] ~ dunif(0.0001, 0.9999)
      }
    }

    for (d in 1:D) {
      phi[d] ~ dexp(0.01)
    }
    
    tau_calendar ~ T( dinvgamma(0.5, 0.5), 0, 10000 )
    for (s in 1:(Sgrp-1)) {
      tau_calendar_s[s] ~ T( dinvgamma(0.5, 0.5), 0, 10000 )
    }

    tau_weekend ~ T( dinvgamma(0.5, 0.5), 0, 10000 )
    for (s in 1:(Sgrp-1)) {
      tau_weekend_s[s] ~ T( dinvgamma(0.5, 0.5), 0, 10000 )
    }

    for (s in 1:Sgrp) {
      for (d in 1:nwkdays) {
        eta[d, s] ~ dnorm(0, sd=10)
      }
    }
    
    for (t in 1:C) {
      delta[t] ~ dnorm(0.0, tau_delta)
    }

    tau_delta ~ dgamma(1, 0.005)
  })
  
  
  # Data for the model
  gdm_constants = list( C=C, D=D, K_lc=n_knots[1]-1, K_ca=n_knots[3]-1, Dt=Dt, n_ungrouped=n_ungrouped, nwkdays=nwkdays, S=S, Sgrp=Sgrp, groups=groups, biggrp_list=c(biggrp_list,100), n_biggrp=n_biggrp, K_ls=n_knots[2]-1, firstday=firstday, n_lambda=n_lambda, K_we=n_knots[4]-1)
  gdm_data      = list( y            = y,
                        X_lc         = commonlambda_jagam$jags.data$X[,2:n_knots[1]],
                        S_lc         = commonlambda_jagam$jags.data$S1,
                        X_ca         = calendar_jagam$jags.data$X[,2:n_knots[3]],
                        S_ca         = calendar_jagam$jags.data$S1,
                        X_ls         = stratumlambda_jagam$jags.data$X[,2:n_knots[2]],
                        S_ls         = stratumlambda_jagam$jags.data$S1,
                        X_we         = weekend_jagam$jags.data$X[,2:n_knots[4]],
                        S_we         = weekend_jagam$jags.data$S1,
                        zeros        = rep(0, max( gdm_constants$K_lc, gdm_constants$K_ca, gdm_constants$K_ls, gdm_constants$K_we ) ),
                        wkday         = wkday,
                        zgrp         = zgrp,
                        w            = w,
                        wgrp         = wgrp,
                        weekend_flag = weekend_flag
  )
  
  # Generate initial values.
  source('./routines/initialvalues.R')
  gdm_inits = list()
  for (i in 1:nchains) {
    gdm_inits[[i]] = initial_values_double( seed[i], z, y, D, C, n_knots[1]-1, n_knots[3]-1, n_knots[2]-1, n_knots[4]-1, S, Sgrp, nwkdays )
  }
  names(gdm_inits) = paste0('c', 1:nchains)
  
  
  # Build the model.
  gdm_model          = nimbleModel(gdm_code, gdm_constants, gdm_data,gdm_inits)
  gdm_compiled_model = compileNimble(gdm_model)
  
  # Configure MCMC
  # Here you tell NIMBLE which random variables in the model to monitor.
  gdm_mcmc_config   = configureMCMC( gdm_model, monitors=c('y', 'lambda', 'theta', 'eta', 'psi', 'iota', 'mu_calendar_s', 'mu_calendar', 'delta', 'tau_delta', 'tau_lambda', 'tau_lambda_s', 'phi', 'gcalendar', 'tau_calendar_s', 'tau_calendar', 'mu_lambda_s', 'mu_lambda', 'tau_weekend', 'mu_weekend', 'tau_weekend_s', 'mu_weekend_s', 'gweekend' ), useConjugacy = TRUE )

  # The following line illustrates how you can remove a univariate update, so that you can add a multivariate update in its place or update on the log scale.  You can, of course, update univariately on the original scale *and* in addition multivariately and/or on the log scale, which is what we do below.
  #  gdm_mcmc_config$removeSamplers('tau_delta')

  # Add random-walk updates on the log scale for precision parameters of splines for lambda
  # gdm_mcmc_config$removeSamplers('tau_lambda')
  gdm_mcmc_config$addSampler(target = 'tau_lambda', control='log', type = 'RW')
  for (s in 1:S) {
    variab = paste0('tau_lambda_s[',s,']')
    # gdm_mcmc_config$removeSamplers(variab)
    gdm_mcmc_config$addSampler(target = variab, control='log', type = 'RW')
  }

  # Add random-walk updates on the log scale for precision parameters of splines for calendar-time and weekend effects
  # gdm_mcmc_config$removeSamplers('tau_calendar')
  # gdm_mcmc_config$removeSamplers('tau_weekend')
  gdm_mcmc_config$addSampler(target = 'tau_calendar', control='log', type = 'RW')
  gdm_mcmc_config$addSampler(target = 'tau_weekend', control='log', type = 'RW')
  for (s in 1:(Sgrp-1)) {
    variab = paste0('tau_calendar_s[',s,']')
    # gdm_mcmc_config$removeSamplers(variab)
    gdm_mcmc_config$addSampler(target = variab, control='log', type = 'RW')
    variab = paste0('tau_weekend_s[',s,']')
    # gdm_mcmc_config$removeSamplers(variab)
    gdm_mcmc_config$addSampler(target = variab, control='log', type = 'RW')
  }
  
  # The code illustrates how you can perform multivariate (random-walk) updates, updating mu and tau of the weekend effect splines simultaneously
  # K_we = n_knots[4]-1
  # for (s in 1:Sgrp) {
  #  tmp_block_1 = paste0('tau_weekend[',s,']')
  #  tmp_block_2 = paste0('mu_weekend[',1:K_we,', ',s,']')
  #  tmp_block   = c( tmp_block_1, tmp_block_2 )
  #  gdm_mcmc_config$removeSamplers(tmp_block_1)
  #  gdm_mcmc_config$removeSamplers(tmp_block_2)
  #  gdm_mcmc_config$addSampler(target = tmp_block, type = 'RW_block')  # can also set others options here
  #}
  
  gdm_mcmc          = buildMCMC( gdm_mcmc_config )
  gdm_compiled_mcmc = compileNimble( gdm_mcmc,project=gdm_model )
  
  
  # Run the MCMC.
  fit = runMCMC( gdm_compiled_mcmc, 
                 inits=gdm_inits[1:nchains],
                 nchains=nchains,
                 niter=niter,
                 nburnin=nburnin,
                 thin=thin,
                 samplesAsCodaMCMC = TRUE,
                 setSeed = seed[1:nchains]
  )
  
  # Arrange the MCMC samples so that they can be outputted.  You will see below how to output posterior samples for any given random variable in the model that has been monitored.
  output         = list()
  if (nchains>1) {
    samples = do.call('rbind',fit)
  } else {
    samples = fit
  }
  var_names = colnames(samples)
  n_sim = dim(samples)[1]
  # Weekday effects
  output$eta = array( NA, c(n_sim, nwkdays, Sgrp) )
  for (i in 1:nwkdays ) {
    for (j in 1:Sgrp) {
      idx = which( var_names == paste0('eta[',i,', ',j,']') )
      output$eta[,i,j] = samples[,idx]
    }
  }

  # Dispersion parameter for negative binomial distribution for actual number of deaths
  idx = which( var_names == paste0('theta') )
  output$theta = samples[,idx]
  
  # Actual numbers of deaths
  output$y = array( NA, c(n_sim,C,S) )
  for (i in 1:C ) {
    for (j in 1:S) {
       idx = which( var_names == paste0('y[',i,', ',j,']') )
       output$y[,i,j] = samples[,idx]
    }
  }
  
  # Expected numbers of deaths
  output$lambda = array( NA, c(n_sim,n_lambda,S) )
  for (i in 1:n_lambda ) {
    for (j in 1:S) {
      idx = which( var_names == paste0('lambda[',i,', ',j,']') )
      output$lambda[,i,j] = samples[,idx]
    }
  }
  
  # `intercept' parameters for the reporting hazard
  output$psi = array( NA, c(n_sim,D,Sgrp) )
  for (i in 1:D ) {
    for (j in 1:Sgrp) {
      idx = which( var_names == paste0('psi[',i,', ',j,']') )
      output$psi[,i,j] = samples[,idx]
    }
  }
  
  # Hyperparameters for spline on log lambda
  idx = which(var_names=='tau_lambda')
  output$tau_lambda = samples[,idx]
  
  output$tau_lambda_s = matrix( NA, n_sim, S)
  for (i in 1:S) {
    idx               = which( var_names == paste0('tau_lambda_s[',i,']') )
    output$tau_lambda_s[,i] = samples[,idx]
  }
  
  output$iota  = matrix(NA, n_sim, S)
  for (i in 1:S) {
    idx = which( var_names == paste0('iota[',i,']') )
    output$iota[,i] = samples[,idx]
  }
  
  # More hyperparameters for spline on log lambda
   K_lc = n_knots[1]-1
  output$mu_lambda  = matrix(NA, n_sim, K_lc)
  for (i in 1:K_lc) {
    idx = which( var_names == paste0('mu_lambda[',i,']') )
    output$mu_lambda[,i] = samples[,idx]
  }
  
  K_ls = n_knots[2]-1
  output$mu_lambda_s = array( NA, c(n_sim,K_ls,S) )
  for (i in 1:K_ls ) {
    for (j in 1:S) {
      idx = which( var_names == paste0('mu_lambda_s[',i,', ',j,']') )
      output$mu_lambda_s[,i,j] = samples[,idx]
    }
  }
  
  # Dispersion parameters in beta-binomial distributions for reported deaths
  output$phi = matrix(NA, n_sim, D)
  for (i in 1:D) {
    idx = which( var_names == paste0('phi[',i,']') )
    output$phi[,i] = samples[,idx]
  }
  
  # Hyperparameters for calendar-time spline
  idx = which(var_names=='tau_calendar')
  output$tau_calendar = samples[,idx]
  
  output$tau_calendar_s = matrix( NA, n_sim, Sgrp-1)
  for (i in 1:(Sgrp-1)) {
    idx = which( var_names == paste0('tau_calendar_s[',i,']') )
    output$tau_calendar_s[,i] = samples[,idx]
  }
  
  K_ca = n_knots[3]-1
  output$mu_calendar = matrix(NA, n_sim, K_ca)
  for (i in 1:K_ca) {
    idx = which( var_names == paste0('mu_calendar[',i,']') )
    output$mu_calendar[,i] = samples[,idx]
  }
  
  output$mu_calendar_s = array( NA, c(n_sim,K_ca,Sgrp-1) )
  for (i in 1:K_ca) {
    for (j in 1:(Sgrp-1)) {
      idx = which( var_names == paste0('mu_calendar_s[',i,', ',j,']') )
      output$mu_calendar_s[,i,j] = samples[,idx]
    }
  }
   
  # Actual calendar-time spline
  output$gcalendar = array( NA, c(n_sim,C,Sgrp) )
  for (i in 1:C) {
    for (j in 1:Sgrp) {
      idx = which( var_names == paste0('gcalendar[',i,', ',j,']') )
      output$gcalendar[,i,j] = samples[,idx]
    }
  }
  
  # Hyperparameters for weekend-effect spline
  K_we           = n_knots[4] - 1
  output$mu_weekend = matrix(NA, n_sim, K_we)
  for (i in 1:K_we) {
    idx                = which( var_names == paste0('mu_weekend[',i,']') )
    output$mu_weekend[,i] = samples[,idx]
  }
  output$mu_weekend_s = array( NA, c(n_sim,K_we,Sgrp-1) )
  for (i in 1:K_we) {
    for (j in 1:(Sgrp-1)) {
      idx                    = which( var_names == paste0('mu_weekend_s[',i,', ',j,']') )
      output$mu_weekend_s[,i,j] = samples[,idx]
    }
   }
  
  idx             = which(var_names=='tau_weekend')
  output$tau_weekend   = samples[,idx]
  output$tau_weekend_s = matrix( NA, n_sim, Sgrp-1)
  for (i in 1:(Sgrp-1)) {
    idx = which( var_names == paste0('tau_weekend_s[',i,']') )
    output$tau_weekend_s[,i] = samples[,idx]
  }
  
  # Actual weekend-effect spline
  output$gweekend = array( NA, c(n_sim,C,Sgrp) )
  for (i in 1:C ) {
    for (j in 1:Sgrp) {
      idx                         = which( var_names == paste0('gweekend[',i,', ',j,']') )
      output$gweekend[,i,j] = samples[,idx]
    }
  }
  
  # Random effects for reporting hazard
  idx = which(var_names=='tau_delta')
  output$tau_delta = samples[,idx]
  output$delta = matrix(NA, n_sim, C)
  for (i in 1:C) {
    idx = which( var_names == paste0('delta[',i,']') )
    output$delta[,i] = samples[,idx]
  }
  
  
  nimble:::clearCompiled(gdm_model)
  return(list(mcmc=samples, fit=output) )
}
