# Supplementary material for: Nowcasting COVID‐19 deaths in England by age and region
Source: J R Stat Soc Ser C Appl Stat. 2022 Jun 15:10.1111/rssc.12576. Online ahead of print. doi: 10.1111/rssc.12576 (PMC9349735; doi:10.1111/rssc.12576)
Supplement: Supplementary file 1 [file RSSC-9999-0-s002.tar › RcodeNowcasting/routines/mv_hyper_geometric.R]

# Multivariate HyperGeometric PMF
dmvhypergeometric <- nimbleFunction(
  run = function(x = double(1), y = double(1), k = double(0) ,log = integer(0, default = 1)) {
    returnType(double(0))
    if ( (sum(x>y))>0 ) {
      return(-Inf)
    } else {
      return( 
        #lgamma(k+1) - sum(lgamma(x+1)) + lgamma(sum(y)-k+1) - sum(lgamma(y-x+1)) + sum(lgamma(y+1)) - lgamma(sum(y)+1)
        lgamma(sum(y)-k+1) - sum(lgamma(y-x+1)) + sum(lgamma(y+1)) - lgamma(sum(y)+1)
      )
    }
  })

rmvhypergeometric=nimbleFunction(run=function(n=integer(0),y=double(1),k=double(0)){
  returnType(double(1))
  prob = y
  x    = 0*y
  for (i in 1:k) {
    tmp = rcat(1,prob)
    x[tmp]    = x[tmp] + 1
    prob[tmp] = prob[tmp] - 1
  }
  return(x)
})
