# Supplementary material for: Nowcasting COVID‐19 deaths in England by age and region
Source: J R Stat Soc Ser C Appl Stat. 2022 Jun 15:10.1111/rssc.12576. Online ahead of print. doi: 10.1111/rssc.12576 (PMC9349735; doi:10.1111/rssc.12576)
Supplement: Supplementary file 1 [file RSSC-9999-0-s002.tar › RcodeNowcasting/routines/beta_binomial.R]

# Beta-Binomial distribution functions.

dbetabin=nimbleFunction(run=function(x=double(0),mu=double(0),phi=double(0),size=double(0),log=integer(0)){
  returnType(double(0))
  if(x>=0&x<=size){
    #return(lgamma(size+1)+lgamma(x+mu*phi)+lgamma(size-x+(1-mu)*phi)+lgamma(phi)-
    #         lgamma(size+phi)-lgamma(mu*phi)-lgamma((1-mu)*phi)-lgamma(size-x+1)-lgamma(x+1))
    return(lgamma(size+1)+lgamma(x+mu*phi)+lgamma(size-x+(1-mu)*phi)+lgamma(phi)-
             lgamma(size+phi)-lgamma(mu*phi)-lgamma((1-mu)*phi)-lgamma(size-x+1) )

  }else{
    return(-Inf)
  }
})


rbetabin=nimbleFunction(run=function(n=integer(0),mu=double(0),phi=double(0),size=double(0)){
  pi=rbeta(1,mu*phi,(1-mu)*phi)
  returnType(double(0))
  return(rbinom(1,size,pi))
})
