# Supplementary material for: Nowcasting COVID‐19 deaths in England by age and region
Source: J R Stat Soc Ser C Appl Stat. 2022 Jun 15:10.1111/rssc.12576. Online ahead of print. doi: 10.1111/rssc.12576 (PMC9349735; doi:10.1111/rssc.12576)
Supplement: Supplementary file 1 [file RSSC-9999-0-s002.tar › RcodeNowcasting/routines/posteriorplots.R]

library(lubridate)

PLOTTRACE = FALSE # If this equals TRUE, add various traceplots


posterior_plots = function( fit, dataset, datafile, nhs_region, model_name, directory='./figures/', strata_names, groups_names, truedeaths=NULL ) 
{
  
  # File name
  name = paste0( directory, 'dataset_', datafile, '-', model_name, '.pdf')
  pdf( name, width=9, height=7 )

  par(mgp=c(2,0.8,0))
   
  n_mcmc    = length(fit$eta[,1,1])
  all_mcmc  = 1:n_mcmc
  show_mcmc = all_mcmc[ round( seq(1,n_mcmc,length.out=1000) ) ]
  z         = dataset$z
  C         = dim(z)[1]
  D         = dataset$D
  onset_dates  = dataset$data_dates[-length(dataset$data_dates)]
  onset_dates.md = format(onset_dates, format="%d/%m")
  plot_at      = round( seq(1,C,length.out=10) )
  last_days    = (C-20):C
  dates_last   = onset_dates[last_days]
  dates_last.md = format(dates_last, format="%d/%m")
  if (!is.null(truedeaths))
    truth_days = seq( from=which(truedeaths$onset_dates==dates_last[1]), by=1, length.out=21 )
  plot_at_last = round( seq(1,length(last_days), length.out=8) )
  K_lc         = dim(fit$mu_lambda)[2]
  K_ls         = dim(fit$mu_lambda_s)[2]
  K_ca         = dim(fit$mu_calendar)[2]
  K_we         = dim(fit$mu_weekend)[2]
  n_lambda   = dim(fit$lambda)[2]
  firstday     = C - n_lambda + 1

  # Calculate w, the number of reported (up to now) deaths that occurred on each day in each stratum
  temp = z
  temp[is.na(z)] = 0
  w = apply(temp, c(1,3), sum)

  # All deaths
  tmp = matrix(NA, n_mcmc, C)
  for (i in 1:n_mcmc) {
    tmp[i,] = apply( fit$y[i,,], 1, sum )
  }
  y_obs  = apply( w, 1, sum, na.rm=T)
  y_mean = apply(tmp,2,mean)
  y_low  = apply(tmp,2,quantile,0.025)
  y_upp  = apply(tmp,2,quantile,0.975)
  MN     = 0
  MX     = max(y_obs,y_upp)
  name   = paste0(datafile,': nowcast')
  plot( 1:C, y_obs, lwd=2, xlab='', ylab='deaths', main=name, xaxt='n', type='l', ylim=c(MN,MX), cex.axis=1.2, cex.lab=1.2, lty=2)
  lines(y_mean, lwd=2)
  tmp1 = c( 1:C, rev(1:C) )
  tmp2 = c( y_low, rev(y_upp) )
  polygon( tmp1, tmp2, col=rgb(211/255,211/255,211/255,alpha=0.5), border=NA)
  legend('topleft',c('Observed','Estimated'),lty=c(2,1),lwd=2,bty='n')
  axis( 1, plot_at, onset_dates.md[plot_at])
  grid()

   # Plot the S trajectories together
  S      = dim(z)[3]
  Sgrp   = dim(fit$gcalendar)[3]
  MX     = max(w)
  MN     = min(w)
  plot( 1:C, NA*1:C, lwd=2, xlab='', ylab='deaths', main='Deaths by stratum', xaxt='n', type='l', ylim=c(MN,MX), cex.axis=1.2, cex.lab=1.2)
  for ( i in 1:S) {
    lines( w[,i], col=i, lwd=2 )
  }
  axis( 1, plot_at, onset_dates.md[plot_at])
  legend('topleft',strata_names,col=1:S,lwd=2,bty='n')
  grid()
   
  # Nowcasts
  epidemic_curves = NULL
  par(mfrow=c(1,1))
  for (i in 1:S) {
    
    # Full trajectory
    y_obs  = apply( z[,,i], 1, sum, na.rm=T)
    y_mean = apply(fit$y[,,i],2,mean)
    y_low  = apply(fit$y[,,i],2,quantile,0.025)
    y_upp  = apply(fit$y[,,i],2,quantile,0.975)
    m_mean = apply(fit$lambda[,,i],2,mean)
    epidemic_curves = cbind(epidemic_curves, log(m_mean))
    m_low  = apply(fit$lambda[,,i],2,quantile,0.025)
    m_upp  = apply(fit$lambda[,,i],2,quantile,0.975)
    MN     = 0
    MX     = max(y_obs,m_upp,y_upp)
    name   = paste0(datafile,' - age: ',strata_names[i])
    plot( 1:C, y_obs, lwd=2, xlab='', ylab='deaths', main=name, xaxt='n', type='l', ylim=c(MN,MX), cex.axis=1.2, cex.lab=1.2)
    lines(y_mean, col=2, lwd=2)
    lines( firstday-1 + 1:n_lambda, m_mean, col=3, lwd=2)
    tmp1 = c( firstday-1 + 1:n_lambda, rev(firstday-1 + 1:n_lambda) )
    tmp2 = c( m_low, rev(m_upp) )
    polygon( tmp1, tmp2, col=rgb(0,1,0,alpha=0.2), border=NA)
    tmp1 = c( 1:C, rev(1:C) )
    tmp2 = c( y_low, rev(y_upp) )
    polygon( tmp1, tmp2, col=rgb(1,0,0,alpha=0.2), border=NA)
    legend('topleft',c('Observed','Estimated','NB mean'),col=1:3,lty=c(1,1,1),lwd=2,bty='n')
    axis( 1, plot_at, onset_dates.md[plot_at])
    grid()

    # Last 21 days
    name   = paste0('age: ', strata_names[i])
    MN     = min(y_obs[last_days],y_upp[last_days])
    MX     = max(y_obs[last_days],y_upp[last_days])
    plot( last_days, y_obs[last_days], lwd=2, xlab='', ylab='deaths', main=name, xaxt='n', type='l', ylim=c(MN,MX), cex.axis=1.4, cex.lab=1.4, cex.main=1.5, lty=2)
    lines(last_days,y_mean[last_days], lwd=2)
    # lines(last_days,m_mean[last_days], col=3, lwd=2)
    tmp1 = c( last_days, rev(last_days) )
    tmp2 = c( y_low[last_days], rev(y_upp[last_days]) )
    polygon( tmp1, tmp2, col=rgb(211/255,211/255,211/255,alpha=0.5), border=NA)
    legend('topleft',c('observed','estimated'), lty=c(2,1), lwd=2, bty='n', cex=1.3)
    axis( 1, last_days[plot_at_last], dates_last.md[plot_at_last], cex.axis=1.4)
    grid()
    # The next two lines plot the true number of death, if these are provided.
    if (!is.null(truedeaths))
      lines(last_days, truedeaths$strata[truth_days, i], col=6)
  } 

  # Find the probabilities of increase and save the traceplots
  X = 7 # How many days of increases to consider
  all_y = array( NA, c(dim(tmp),S+1) )
  all_y[,,1] = tmp
  for (i in 1:S) {
    all_y[,,1+i] = fit$y[,,i]
  }
  probs = matrix(NA,X,S+1)
  times = rev(1:C)
  traces = list()
  for (i in 1:(S+1)) {
    traces[[i]] = rep(NA,n_mcmc)
    for (x in 1:X) {
      times_x   = times[1:x]
      times_tmp = times[-c(1:x)]
      times_y   = times_tmp[1:x]
      avg_x     = apply( as.matrix(all_y[,times_x,i]), 1, mean )
      avg_y     = apply( as.matrix(all_y[,times_y,i]), 1, mean )
      traces[[i]] = cbind(traces[[i]],1*(avg_x>avg_y))
      probs[x,i] = mean(avg_x>avg_y) 
    }
    traces[[i]]  = traces[[i]][,-1]
  }
  
  # Plot probabilities of increase
  name = ' Probability of increased deaths' 
  plot(probs[,1],pch=19,cex=2,ylim=c(0,1),xlab='days', ylab='Probability of increase', main=name, cex.lab=1.4, cex.axis=1.4, cex.main=1.3)
  lines(probs[,1])
  for (i in 1:S) {
    points(probs[,1+i],cex=2,col=1+i,pch=19)
    lines(probs[,1+i],col=1+i)
  }
  legend('topright', c('All ages',strata_names), col=1:(S+1), lwd=2, bty='n', cex=1.2)
  grid()

  # Calendar-time spline
  par(mfrow=c(1,1))
  for (i in 1:Sgrp) {
    g_mean = apply(fit$gcalendar[,,i],2,mean)
    g_low  = apply(fit$gcalendar[,,i],2,quantile,0.025)
    g_upp  = apply(fit$gcalendar[,,i],2,quantile,0.975)
    MN     = min(g_low)
    MX     = max(g_upp)
    name   = paste0('Calendar-time spline: ', groups_names[i])
    plot( 1:C, g_mean, lwd=2, xlab='', ylab='', main=name, xaxt='n', type='l', ylim=c(MN,MX), cex.axis=1.4, cex.lab=1.4, cex.main=1.3)
    lines(g_low, col=1, lwd=2, lty=2)
    lines(g_upp, col=1, lwd=2, lty=2)
    tmp1 = c( 1:C, rev(1:C) )
    tmp2 = c( g_low, rev(g_upp) )
    polygon( tmp1, tmp2, col=rgb(211/255,211/255,211/255,alpha=0.2), border=NA)
    axis( 1, plot_at, onset_dates.md[plot_at], cex.axis=1.4)
    grid()
  }
  
  tmp1 = fit$delta
  colnames(tmp1) = as.character( format(onset_dates+1, format="%d/%m") )
  name  = 'Random effects'
  boxes( tmp1, XLAB='', MAIN=name, outliers=FALSE)
  
  # Scalar parameters
  par(mfrow=c(1,1))
  hist( 1/sqrt(fit$tau_delta), main='', 100, col='lightgray', lwd=2, cex.axis=1.2, cex.lab=1.2, prob=T, xlab=expression(omega) )

  par(mfrow=c(1,1))
  MN = min(fit$eta)
  MX = max(fit$eta)
  days_names = c( 'Sun', 'Mon', 'Tue', 'Wed', 'Thu', 'Fri')
  ndays      = dim(fit$eta)[2]
  for (j in 1:Sgrp) {
    tmp = apply(fit$eta[,,j],2,density)
    MXY = max( unlist(lapply(tmp, '[[', 2) ) )
    MN = min(fit$eta[,,j])
    MX = max(fit$eta[,,j])
    
    name = paste0('Weekday effects for ', groups_names[j])
    plot( density(fit$eta[,1,j]), main=name, xlim=c(MN,MX), ylim=c(0,MXY), col=2, lwd=2 ,cex.axis=1.2,cex.lab=1.2, cex.main=1.2,xlab='',ylab='' )
    for (i in 2:ndays) {
      lines(density(fit$eta[,i,j]),col=i+1,lwd=2)
    }
    legend('topleft',days_names[1:ndays],col=1:ndays+1,lwd=2,bty='n',cex=1.2)
  }
  
  # Weekend spline
  par(mfrow=c(1,1))
  for (i in 1:Sgrp) {
    g_mean = apply(fit$gweekend[,,i],2,mean)
    g_low  = apply(fit$gweekend[,,i],2,quantile,0.025)
    g_upp  = apply(fit$gweekend[,,i],2,quantile,0.975)
    MN     = min(g_low)
    MX     = max(g_upp)
    name   = paste0('Weekend spline: ', groups_names[i])
    plot( 1:C, g_mean, lwd=2, xlab='', ylab='', main=name, xaxt='n', type='l', ylim=c(MN,MX), cex.axis=1.2, cex.lab=1.2)
    lines(g_low, col=1, lwd=2, lty=2)
    lines(g_upp, col=1, lwd=2, lty=2)
    tmp1 = c( 1:C, rev(1:C) )
    tmp2 = c( g_low, rev(g_upp) )
    polygon( tmp1, tmp2, col=rgb(211/255,211/255,211/255,alpha=0.2), border=NA)
    axis( 1, plot_at, onset_dates.md[plot_at])
    grid()
  }
  

  name = bquote( theta )
  hist( fit$theta, main='', 100, col='lightgray', lwd=2 ,cex.axis=1.2,cex.lab=1.2, prob=T, xlab=name, cex.lab=1.2 )

  # Histograms of precision parameters for splines for log lambda
  name = bquote( tau )
  hist( log(fit$tau_lambda), main='', 100, col='lightgray', lwd=2 ,cex.axis=1.2, cex.lab=1.2, prob=T, xlab=name )
  
  for (i in 1:S) {
    name = bquote( tau[~.(i)] )
    hist( log(fit$tau_lambda_s[,i]), main='', 100, col='lightgray', lwd=2 ,cex.axis=1.2,cex.lab=1.2, prob=T, xlab=name )
  }
  
  # Histograms of precision parameters for calendar-time effect splines
  name = bquote( tau[calendar] )
  hist( log(fit$tau_calendar), main=name, 100, col='lightgray', lwd=2 ,cex.axis=1.2,cex.lab=1.2, prob=T, xlab='' )
  
  for (i in 1:(Sgrp-1)) {
    name = bquote( tau[calendar~.(i)] )
    hist( log(fit$tau_calendar_s)[,i], main=name, 100, col='lightgray', lwd=2 ,cex.axis=1.2,cex.lab=1.2, prob=T, xlab='' )
  }
  
  # Histograms of precision parameters for weekend effect splines
  name = bquote( tau[weekend] )
  hist( log(fit$tau_weekend), main=name, 100, col='lightgray', lwd=2 ,cex.axis=1.2,cex.lab=1.2, prob=T, xlab='' )
  for (i in 1:(Sgrp-1)) {
    name = bquote( tau[weekend~.(i)] )
    hist( log(fit$tau_weekend_s)[,i], main=name, 100, col='lightgray', lwd=2 ,cex.axis=1.2,cex.lab=1.2, prob=T, xlab='' )
  }

  # Psi
  for (i in 1:Sgrp){
    tmp1 = fit$psi[,,i]
    tmp1 = 1-t( apply(tmp1,1,cumprod))
    colnames(tmp1) = unlist(dimnames(z)[2])[1:D]
    colnames(tmp1)[1] = 1
    name  = groups_names[i]
    boxes( tmp1, XLAB='delay', MAIN=name, outliers=FALSE,custom_max=list(TRUE,0,1))
  }

  # Phi
  tmp1 = 1/sqrt( fit$phi +1 )
  colnames(tmp1) = unlist(dimnames(z)[2])[1:D]
  colnames(tmp1)[1] = '1'
  name  = ''
  boxes( tmp1, XLAB='delay', MAIN=name, outliers=FALSE, custom_max=list(FALSE,0,1000) )  
  
  # Traceplots of various parameters
  if (PLOTTRACE) {
    
    par(mfrow=c(3,3))
    for (j in 1:Sgrp) {
      for (i in 1:ndays) {
        name = paste0(groups_names[j],' - ',days_names[i])
        plot( show_mcmc, fit$eta[show_mcmc,i,j], xlab='MCMC iteration', ylab='', main=name, type='l', cex.axis=1.2, cex.lab=1.2 )
      }
    }
    
    par(mfrow=c(3,3))
    name = bquote( theta )
    plot( show_mcmc, fit$theta[show_mcmc], xlab='MCMC iteration', ylab='', main=name, type='l', cex.axis=1.2, cex.lab=1.2 )
    
    for (i in 1:S) {
      name = bquote( iota[.(i)] )
      plot( show_mcmc, fit$iota[show_mcmc,i], xlab='MCMC iteration', ylab='', main=name, type='l', cex.axis=1.2, cex.lab=1.2 )
    }
    
    name = expression(tau[lambda])
    plot( show_mcmc, log(fit$tau_lambda)[show_mcmc], xlab='MCMC iteration', ylab='', main=name, type='l', cex.axis=1.2, cex.lab=1.2 )
    
    for (i in 1:S) {
      name = bquote( tau[lambda~.(i)] )
      plot( show_mcmc, log(fit$tau_lambda_s)[show_mcmc,i], xlab='MCMC iteration', ylab='', main=name, type='l', cex.axis=1.2, cex.lab=1.2 )
    }
    
    par(mfrow=c(3,3))
    for (i in 1:K_lc) {
      name = bquote( mu[lambda~.(i)] )
      plot( show_mcmc, fit$mu_lambda[show_mcmc,i], xlab='MCMC iteration', ylab='', main=name, type='l', cex.axis=1.2, cex.lab=1.2 )
    }
    
    for (i in 1:S) {
      for (j in 1:K_ls) {
        name = bquote( mu[lambda~.(i)~~.(j)] )
        plot( show_mcmc, fit$mu_lambda_s[show_mcmc,j,i], xlab='MCMC iteration', ylab='', main=name, type='l', cex.axis=1.2, cex.lab=1.2 )
      }
    }
    
    par(mfrow=c(3,3))
    name = expression(tau[calendar])
    plot( show_mcmc, log(fit$tau_calendar)[show_mcmc], xlab='MCMC iteration', ylab='', main=name, type='l', cex.axis=1.2, cex.lab=1.2 )
    
    for (i in 1:(Sgrp-1)) {
      name = bquote( tau[calendar~.(i)] )
      plot( show_mcmc, log(fit$tau_calendar_s)[show_mcmc,i], xlab='MCMC iteration', ylab='', main=name, type='l', cex.axis=1.2, cex.lab=1.2 )
    }
    
    for (i in 1:K_lc) {
      name = bquote( mu[calendar~.(i)] )
      plot( show_mcmc, fit$mu_calendar[show_mcmc,i], xlab='MCMC iteration', ylab='', main=name, type='l', cex.axis=1.2, cex.lab=1.2 )
    }
    
    for (i in 1:(Sgrp-1)) {
      for (j in 1:K_lc) {
        name = bquote( mu[calendar~.(i)~~.(j)] )
        plot( show_mcmc, fit$mu_calendar_s[show_mcmc,j,i], xlab='MCMC iteration', ylab='', main=name, type='l', cex.axis=1.2, cex.lab=1.2 )
      }
    }
    
    par(mfrow=c(3,3))
    name = expression(tau[weekend])
    plot( show_mcmc, log(fit$tau_weekend)[show_mcmc], xlab='MCMC iteration', ylab='', main=name, type='l', cex.axis=1.2, cex.lab=1.2 )
    
    for (i in 1:(Sgrp-1)) {
      name = bquote( tau[weekend~.(i)] )
      plot( show_mcmc, log(fit$tau_weekend_s)[show_mcmc,i], xlab='MCMC iteration', ylab='', main=name, type='l', cex.axis=1.2, cex.lab=1.2 )
    }
    
    for (i in 1:K_we) {
      name = bquote( mu[weekend~.(i)] )
      plot( show_mcmc, fit$mu_weekend[show_mcmc,i], xlab='MCMC iteration', ylab='', main=name, type='l', cex.axis=1.2, cex.lab=1.2 )
    }
    
    for (i in 1:(Sgrp-1)) {
      for (j in 1:K_we) {
        name = bquote( mu[weekend~.(i)~~.(j)] )
        plot( show_mcmc, fit$mu_weekend_s[show_mcmc,j,i], xlab='MCMC iteration', ylab='', main=name, type='l', cex.axis=1.2, cex.lab=1.2 )
      }
    }
    
    par(mfrow=c(3,3))
    strata_names_tmp = c('All ages', strata_names)
    for (x in 1:X) {
      for (j in 1:(S+1)) {
        name = paste0('Indicator ',x,' days - ', strata_names_tmp[j])
        plot( traces[[j]][,x], xlab='MCMC iteration', ylab='Deaths', main=name, cex.axis=1.2, cex.lab=1.2,lwd=0.33,type='l' ,ylim=c(0,1))
      }
    }
    
    par(mfrow=c(3,3))
    for (s in 1:S) {
      for (t in (n_lambda-10+1):n_lambda ) {
        name = bquote( lambda[.(firstday+t-1)~~.(s)] )
        tmp  = paste0(strata_names[s],' - ',onset_dates.md[firstday+t-1])
        plot( show_mcmc, fit$lambda[show_mcmc,t,s], xlab='MCMC iteration', ylab=name, main=tmp, type='l', cex.axis=1.2, cex.lab=1.2 )
      }
    }
    
    par(mfrow=c(3,3))
    plot( show_mcmc, 1/sqrt(fit$tau_delta)[show_mcmc], xlab='MCMC iteration', ylab='', main='standard deviation of random effects', type='l', cex.axis=1.2, cex.lab=1.2 )
    
    for (i in 1:C) {
      name=paste0('Random effect: ',as.character(onset_dates[i]+1))
      plot( show_mcmc, fit$delta[show_mcmc,i], xlab='MCMC iteration', ylab='', main=name, type='l', cex.axis=1.2, cex.lab=1.2 )
    }
    
    par(mfrow=c(3,3))
    for (s in 1:Sgrp)
      for (j in seq(1, C, by=10)) {
        name = bquote( g[calendar~.(j)~~.(s)] )
        plot( show_mcmc, fit$gcalendar[show_mcmc,j,s], xlab='MCMC iteration', ylab='', main=name, type='l', cex.axis=1.2, cex.lab=1.2 )
      }
    
    par(mfrow=c(3,3))
    for (s in 1:S) {
      for (t in (C-10+1):C ) {
        name = bquote( Y[.(t)~~.(s)] )
        tmp  = paste0(strata_names[s],' - ', onset_dates.md[t])
        plot( show_mcmc, fit$y[show_mcmc,t,s], xlab='MCMC iteration', ylab=name, main=tmp, type='l', cex.axis=1.2, cex.lab=1.2 )
      }
    }

  } # end of if PLOTTRACE) conditition
    
  dev.off()
}


boxes = function(x, XLAB='', YLAB='', MAIN='', plus=0.475, outliers=TRUE, custom_max=list(FALSE,0,0) ) {
  
  if (plus>0.475) {
    plus = 0.475
  }
  if (plus<0) {
    plus = 0.475
  }
  
  if ( outliers==TRUE ) {
    MN = min(x,na.rm=T)
    MX = max(x,na.rm=T)
  } else {
    MN = min( apply(x,2,quantile,0.025,na.rm=T) )
    MX = max( apply(x,2,quantile,0.975,na.rm=T) )
  }
  
  if (custom_max[[1]]) {
    MN = custom_max[[2]]
    MX = custom_max[[3]]
  }
  
  nCol = dim(x)[2]
  XLABELS = colnames(x)
  plot_at = round( seq(1,nCol,length.out=min(nCol,10)) )
  plot(NA, NA, ylim=c(MN,MX),xlim=c(1-plus,nCol+plus), xlab=XLAB, ylab=YLAB, main=MAIN, xaxt='n', cex.main=2)
  axis( 1, (1:nCol)[plot_at], XLABELS[plot_at] )
  
  for (i in 1:nCol) {
    
    q025 = quantile( x[,i], 0.05, na.rm=T )
    q975 = quantile( x[,i], 0.95, na.rm=T )
    q25  = quantile( x[,i], 0.25, na.rm=T )
    q75  = quantile( x[,i], 0.75, na.rm=T )
    
    tmp1 = c( i-plus, i+plus, i+plus, i-plus )
    tmp2 = c( q25, q25, q75, q75 )
    polygon(tmp1,tmp2,col='lightgray')
    
    segments( i-plus, mean(x[,i],na.rm=T), i+plus, mean(x[,i],na.rm=T) , lty=2, col=2, lwd=0.5)
    segments( i-plus, median(x[,i],na.rm=T), i+plus, median(x[,i],na.rm=T) , lty=1, lwd=1.0)
    segments( i-.5*plus, q025, i+.5*plus, q025, lty=1)
    segments( i-.5*plus, q975, i+.5*plus, q975, lty=1)
    segments( i, q75, i, q975, lty=2 )
    segments( i, q25, i, q025, lty=2 )
    
    if (outliers) {
      tmp1 = x[x[,i]<q025,i]
      tmp2 = x[x[,i]>q975,i]
      tmp  = c(tmp1,tmp2)
      if (length(tmp)>0) {
        points( rep(i,length(tmp)),tmp, pch=8 ,cex=0.2)
      }
    }
    
  }
  
}
