# Supplementary material for: Nowcasting COVID‐19 deaths in England by age and region
Source: J R Stat Soc Ser C Appl Stat. 2022 Jun 15:10.1111/rssc.12576. Online ahead of print. doi: 10.1111/rssc.12576 (PMC9349735; doi:10.1111/rssc.12576)
Supplement: Supplementary file 1 [file RSSC-9999-0-s002.tar › RcodeNowcasting/README.txt]

This directory contains the files needed to fit the model in R using MCMC. 

The file that you need to run is "run_reportingdelay.R".  E.g. in Linux you could type "Rscript run_reportingdelay.R" or you could run it line by line in an R window.  This file calls the five files in the directory "routines".  The end results are placed in the (currently empty) directories "fit" and "figures".

The PDF file of results in the directory "figures" was created quickly by setting

mcmc_specs$thin = 10 # thinning interval

in the file "run_reportingdelay.R".  This uses a Markov chain of only one-tenth the recommended length.  In practice, to use the recommended length of chain, we should use

mcmc_specs$thin = 100 # thinning interval

The data set provided in the file "dataset_2020-10-11.dump" in the directory "datasets" is a synthetic dataset created to look similar to real data for England.

To run the R code on a different dataset, it is necessary to put that data into the format required.  To understand this format, source the synthetic dataset and look at its format.  For example, you can type

source("datasets/dataset_2020-10-11.dump")
names(dataset)
dimnames(z)
dataset$delay_range
dataset$D
dataset$Dt
dataset$n_ungrouped
dataset$data_dates

To understand what these variables mean, look at the first 12 lines of the file "routines/reportingdelay.R".  Note that the variable "dataset$delay_range" is not actually used; it is just there for convenience.  It shows the grouping of the delays.  For example, the z[i,1,k] corresponds to delays of 0 or 1 days, z[i,2,k] corresponds to delays of 2 days, and z[i,18,k] corresponds to delays of 36-42 days.

The file "dataset_2020-10-11.dump" was created using code

dataset             = list()
dataset$z           = [inserted the name of the appropriate R object]
dataset$delay_range = [inserted the name of the appropriate R object]
dataset$D           = [inserted the desired value of D]
dataset$Dt          = [inserted the desired value of Dt]
dataset$data_dates  = [inserted the appropriate vector of dates]
dump('dataset',file='dataset_2020-10-11.dump')
