# Supplementary material for: Nowcasting COVID‐19 deaths in England by age and region
Source: J R Stat Soc Ser C Appl Stat. 2022 Jun 15:10.1111/rssc.12576. Online ahead of print. doi: 10.1111/rssc.12576 (PMC9349735; doi:10.1111/rssc.12576)
Supplement: Supplementary file 1 [file RSSC-9999-0-s002.tar › RcodeNowcasting/run_reportingdelay.R]

# Workspace and libraries
rm(list = ls())
library(dplyr)
library(nimble)
library(coda)
library(mgcv)

source('./routines/beta_binomial.R')
source('./routines/mv_hyper_geometric.R')
source('./routines/posteriorplots.R')

# Dataset that we want results for 
nhs_region     = 0
datafile       = as.Date('2020-10-11') # The date of the data set that will be analysed
age_names      = c('0-44', '45-54', '55-64', '65-74', '>=75')
# age_names contains a name for each stratum

age_groups     = matrix(0, 3, 2)
age_groups[1,] = c(1,1)
age_groups[2,] = c(2,4)
age_groups[3,] = c(5,5)
# age_groups is a matrix with one row for each group.  In the first column is the first stratum that belongs to the group, and in the second column is the last stratum that belongs to the group.  Here there are three groups.  The first consists of stratum 1; the second of strata 2, 3 and 4; and the third of stratum 5.
age_groups_names = c('0-44', '45-74', '>=75')
# age_group_names contains a name for each group.

# If each group consists of just one stratum, then instead use
# age_groups = matrix(0, 5, 2)
# for (i in 1:5)
#   age_groups[1,] = c(i,i)
# age_groups_names = age_names
# In that case, it is necessary to comment out the lines concerning the hypergeometric distribution in the model code, because the hypergeometric distribution is only used when at least one group contains more than one stratum.

# MCMC parameters
mcmc_specs             = list()
mcmc_specs$thin        = 100 # thinning interval
mcmc_specs$niter       = mcmc_specs$thin*3000 # number of iterations, including burn-in
mcmc_specs$nburnin     = mcmc_specs$thin*500 # number of iterations to discard as burn-in
mcmc_specs$nchains     = 1 # number of parallel Markov chains to generate

# The following few lines can be useful when you want to assess retrospectively how well the estimates of numbers of the deaths match the actual number of deaths.  Obviously, you need to wait some time before you know the actual number of deaths.  In the example below, we are using the data set of 22nd November to assess the estimates obtained from the data set of 11th October.
TRUEDEATHS = F
if (TRUEDEATHS) {
  # Get `true' numbers of deaths by looking at a later data set
  name = paste0( './datasets/dataset_2020-11-22.dump')
  source(name)
  truedeaths = dataset
} else
  truedeaths = NULL

# Dataset
name = paste0('./datasets/dataset_', datafile, '.dump')
source(name)
set.seed(nhs_region+95289)
seed = as.integer( round( runif(mcmc_specs$nchains,1,99999999) ) )
# Generate a random number seed for each chain
C = dim(dataset$z)[1]
# C is the number of days (it is equal to T in the article plus one)
n_knots = c(5, 5, min(C/10, 6), 4)
# n_knots is a vector of the number of knots in, respectively, the common spline for log lambda, the stratum-specific splines for log lambda, the splines for the calendar-time effect, and the splines for the weekend effect.
n_lastdays = min(56, C)
# n_lastday is the number of days over which we model lambda, the expected numbers of deaths on each day.

# Read the file containing the function with the model code
source('./routines/reportingdelay.R')

FITMODEL = T
# If FITMODEL=T, actually fit the model.  If FITMODEL=F, the model has previously been fitted and we instead reload those previously obtained results.
name = paste0( 'fit/dataset', datafile, '-', 'reportingdelay', '.RData')
if (FITMODEL) {
  START = Sys.time()
  # Fit the model
  fit = reportingdelay(dataset, age_groups, n_knots, n_lastdays, mcmc_specs, seed)
  FINISH = Sys.time()
  print(FINISH-START)
  # Save the Markov chains created
  save(fit, file=name)
} else
  load(name)

# Create graphs from the output
posterior_plots( fit$fit, dataset, datafile, nhs_region, 'reportingdelay', strata_names=age_names, groups_names=age_groups_names, truedeaths=truedeaths )
