# Supplementary material for: Nowcasting COVID‐19 deaths in England by age and region
Source: J R Stat Soc Ser C Appl Stat. 2022 Jun 15:10.1111/rssc.12576. Online ahead of print. doi: 10.1111/rssc.12576 (PMC9349735; doi:10.1111/rssc.12576)
Supplement: Supplementary file 1 [file RSSC-9999-0-s002.tar › RcodeNowcasting/datasets/dataset_2020-10-11.dump]

dataset <-
list(z = structure(c(0, 1, 1, 0, 0, 1, 0, 0, 2, 0, 0, 4, 0, 0, 
1, 0, 0, 0, 0, 0, 0, 1, 0, 0, 0, 4, 0, 0, 1, 0, 1, 2, 2, 0, 0, 
0, 3, 1, 0, 2, 1, 0, 0, 0, 1, 3, 0, 1, 1, 2, 2, 1, 2, 2, 1, 0, 
3, 3, 2, 1, 4, 2, 0, 4, 5, 3, 1, 5, 1, 0, 5, 5, 5, 3, 2, 0, 1, 
4, 5, 3, 4, 2, 0, 2, 4, 3, 5, 2, 7, 1, 1, 2, 1, 0, 1, 0, 3, 1, 
1, 0, 3, 0, 0, 0, 1, 2, 2, 2, 1, 0, 4, 0, 1, 0, 0, 1, 0, 1, 0, 
1, 0, 3, 0, 2, 3, 1, 1, 1, 0, 1, 1, 3, 7, 3, 2, 1, 2, 0, 3, 1, 
2, 3, 3, 2, 0, 4, 5, 3, 3, 2, 0, 3, 8, 5, 8, 7, 3, 2, 3, 5, 10, 
9, 4, 13, 3, 6, 15, 8, 8, 5, 7, 1, 2, 12, 9, 7, 4, 8, 6, NA, 
2, 0, 2, 1, 1, 4, 2, 2, 0, 6, 0, 0, 1, 1, 0, 1, 1, 1, 1, 0, 1, 
3, 0, 1, 1, 0, 1, 2, 2, 0, 2, 0, 0, 2, 1, 1, 0, 4, 0, 1, 3, 5, 
1, 0, 2, 2, 0, 1, 0, 2, 3, 7, 0, 1, 6, 2, 7, 2, 6, 1, 2, 8, 5, 
5, 1, 10, 2, 2, 10, 6, 5, 5, 10, 2, 2, 11, 7, 5, 6, 8, 5, 4, 
17, 5, 3, 1, 11, 1, NA, NA, 1, 1, 0, 0, 0, 2, 0, 0, 2, 0, 0, 
2, 1, 2, 1, 2, 0, 0, 3, 0, 1, 0, 0, 0, 0, 2, 0, 2, 0, 0, 0, 0, 
0, 2, 1, 0, 0, 0, 0, 3, 1, 0, 0, 1, 0, 0, 4, 0, 0, 1, 2, 0, 0, 
4, 0, 0, 1, 2, 0, 0, 2, 2, 1, 0, 0, 0, 0, 3, 3, 1, 0, 4, 0, 0, 
4, 2, 1, 1, 2, 1, 0, 6, 5, 3, 2, 1, 1, NA, NA, NA, 1, 0, 0, 0, 
2, 0, 0, 0, 0, 1, 0, 2, 0, 0, 0, 0, 0, 1, 0, 0, 0, 1, 0, 0, 1, 
0, 0, 0, 0, 0, 0, 1, 1, 0, 0, 0, 1, 1, 0, 0, 0, 0, 1, 0, 0, 2, 
1, 0, 0, 0, 0, 0, 2, 3, 1, 2, 0, 0, 0, 0, 2, 0, 0, 2, 0, 1, 2, 
2, 1, 0, 0, 0, 0, 4, 5, 1, 0, 0, 0, 0, 3, 2, 0, 0, 0, 0, NA, 
NA, NA, NA, 0, 0, 0, 0, 0, 0, 0, 0, 0, 1, 1, 0, 0, 0, 0, 0, 0, 
0, 0, 0, 0, 0, 0, 0, 0, 0, 0, 0, 0, 0, 0, 0, 0, 0, 0, 0, 1, 0, 
0, 0, 1, 0, 0, 0, 2, 1, 0, 0, 1, 0, 0, 1, 1, 2, 0, 0, 0, 0, 0, 
0, 1, 0, 2, 3, 0, 2, 1, 0, 0, 0, 0, 1, 3, 1, 3, 2, 0, 0, 0, 3, 
4, 3, 0, 1, 0, NA, NA, NA, NA, NA, 0, 1, 0, 1, 0, 0, 0, 0, 0, 
1, 0, 0, 0, 0, 0, 1, 0, 1, 1, 0, 0, 0, 0, 0, 1, 0, 0, 0, 0, 0, 
0, 1, 0, 0, 0, 0, 0, 0, 0, 2, 0, 0, 0, 0, 1, 2, 0, 0, 0, 0, 0, 
1, 0, 0, 1, 0, 0, 0, 0, 0, 1, 0, 0, 0, 1, 0, 1, 0, 0, 0, 0, 0, 
0, 0, 0, 1, 0, 0, 0, 0, 1, 0, 2, 0, NA, NA, NA, NA, NA, NA, 2, 
0, 0, 0, 1, 0, 0, 0, 0, 0, 0, 0, 0, 0, 0, 0, 0, 0, 0, 0, 0, 0, 
0, 0, 0, 0, 0, 0, 0, 0, 0, 0, 0, 0, 0, 0, 0, 0, 0, 1, 0, 0, 0, 
0, 0, 0, 0, 0, 0, 0, 0, 0, 0, 0, 0, 0, 0, 0, 1, 0, 0, 0, 0, 0, 
0, 0, 0, 0, 0, 0, 1, 1, 0, 0, 0, 0, 0, 0, 0, 0, 0, 0, 0, NA, 
NA, NA, NA, NA, NA, NA, 0, 0, 1, 0, 0, 0, 0, 0, 0, 1, 0, 0, 0, 
0, 1, 0, 0, 0, 0, 0, 0, 0, 0, 0, 0, 0, 0, 0, 0, 0, 0, 0, 0, 0, 
0, 1, 0, 0, 0, 0, 0, 0, 0, 0, 0, 0, 0, 0, 0, 0, 0, 0, 1, 0, 0, 
1, 0, 0, 0, 0, 0, 0, 0, 1, 0, 0, 0, 0, 0, 0, 0, 1, 0, 0, 0, 0, 
0, 0, 0, 0, 1, 1, NA, NA, NA, NA, NA, NA, NA, NA, 0, 0, 0, 0, 
1, 0, 0, 0, 0, 0, 0, 0, 1, 1, 0, 0, 0, 1, 0, 1, 0, 0, 0, 0, 0, 
0, 0, 0, 2, 0, 0, 0, 0, 0, 0, 0, 0, 0, 0, 0, 1, 0, 0, 1, 0, 0, 
0, 0, 0, 0, 0, 0, 0, 0, 0, 0, 1, 0, 0, 0, 1, 0, 0, 0, 0, 0, 1, 
0, 1, 0, 0, 0, 2, 0, 1, 0, 1, 1, 0, 0, 0, NA, NA, NA, NA, NA, 
NA, NA, NA, NA, 0, 0, 0, 0, 0, 0, 0, 0, 0, 0, 0, 0, 0, 0, 0, 
0, 0, 0, 0, 0, 0, 0, 0, 0, 0, 0, 0, 0, 0, 0, 0, 0, 0, 0, 0, 0, 
0, 0, 0, 0, 0, 0, 0, 1, 0, 0, 0, 0, 0, 0, 0, 0, 0, 0, 0, 0, 0, 
0, 0, 0, 0, 0, 0, 0, 0, 0, 0, 0, 0, 1, 0, 0, 0, 0, 0, 0, 0, 0, 
0, 0, NA, NA, NA, NA, NA, NA, NA, NA, NA, NA, 0, 0, 0, 0, 0, 
0, 0, 0, 0, 0, 0, 0, 0, 0, 0, 0, 0, 0, 0, 0, 0, 0, 0, 0, 0, 0, 
0, 0, 0, 0, 0, 0, 0, 0, 0, 0, 0, 0, 0, 0, 0, 0, 0, 1, 0, 0, 0, 
0, 0, 0, 0, 0, 0, 0, 0, 0, 0, 0, 0, 0, 0, 0, 0, 0, 0, 0, 1, 0, 
0, 0, 0, 0, 0, 1, 1, 0, 0, 0, 0, NA, NA, NA, NA, NA, NA, NA, 
NA, NA, NA, NA, 0, 0, 0, 0, 0, 0, 0, 0, 0, 0, 0, 0, 0, 0, 0, 
0, 1, 0, 0, 0, 0, 0, 0, 0, 0, 0, 0, 0, 0, 0, 0, 0, 0, 0, 0, 0, 
0, 0, 0, 0, 0, 0, 0, 0, 0, 0, 0, 0, 0, 0, 0, 0, 1, 0, 0, 0, 0, 
0, 0, 1, 0, 0, 0, 0, 0, 0, 0, 0, 0, 0, 0, 0, 0, 0, 0, 0, 0, 0, 
NA, NA, NA, NA, NA, NA, NA, NA, NA, NA, NA, NA, 0, 0, 0, 0, 0, 
0, 0, 0, 0, 0, 0, 0, 0, 0, 0, 0, 0, 0, 0, 0, 0, 0, 0, 0, 0, 0, 
0, 0, 0, 0, 0, 0, 0, 0, 0, 0, 0, 0, 0, 0, 0, 0, 0, 0, 0, 0, 0, 
0, 0, 0, 0, 0, 0, 0, 0, 0, 0, 0, 0, 0, 0, 0, 0, 0, 0, 0, 1, 0, 
0, 0, 0, 0, 0, 0, 0, 0, 0, NA, NA, NA, NA, NA, NA, NA, NA, NA, 
NA, NA, NA, NA, 0, 0, 0, 0, 0, 0, 0, 0, 0, 0, 0, 0, 0, 0, 0, 
0, 0, 0, 0, 0, 0, 0, 0, 0, 0, 0, 0, 0, 0, 0, 0, 0, 0, 0, 0, 0, 
0, 0, 0, 0, 0, 0, 0, 0, 0, 0, 0, 0, 0, 0, 0, 0, 0, 0, 0, 0, 0, 
0, 0, 0, 0, 0, 1, 0, 0, 0, 0, 0, 0, 0, NA, NA, NA, NA, NA, NA, 
NA, NA, NA, NA, NA, NA, NA, NA, NA, NA, NA, NA, NA, NA, 0, 0, 
0, 0, 0, 0, 0, 0, 0, 0, 0, 0, 0, 0, 0, 0, 0, 0, 0, 0, 0, 0, 0, 
0, 0, 0, 0, 0, 0, 0, 0, 0, 0, 0, 0, 0, 0, 0, 0, 0, 0, 0, 0, 0, 
0, 0, 0, 0, 0, 0, 0, 0, 0, 0, 0, 0, 0, 0, 0, 0, 0, 0, 0, NA, 
NA, NA, NA, NA, NA, NA, NA, NA, NA, NA, NA, NA, NA, NA, NA, NA, 
NA, NA, NA, NA, NA, NA, NA, NA, NA, NA, 0, 0, 0, 0, 0, 0, 0, 
0, 0, 0, 0, 0, 0, 0, 0, 0, 0, 0, 0, 0, 0, 0, 0, 0, 0, 0, 0, 0, 
0, 0, 0, 0, 0, 0, 0, 0, 0, 0, 0, 0, 0, 0, 0, 0, 0, 0, 0, 0, 0, 
0, 0, 0, 0, 0, 0, 0, NA, NA, NA, NA, NA, NA, NA, NA, NA, NA, 
NA, NA, NA, NA, NA, NA, NA, NA, NA, NA, NA, NA, NA, NA, NA, NA, 
NA, NA, NA, NA, NA, NA, NA, NA, 0, 0, 0, 0, 0, 0, 0, 0, 0, 0, 
0, 0, 0, 0, 0, 0, 0, 0, 0, 0, 0, 0, 0, 0, 0, 0, 0, 0, 0, 0, 0, 
0, 0, 0, 0, 0, 0, 0, 0, 0, 0, 0, 0, 0, 0, 0, 0, 0, 0, NA, NA, 
NA, NA, NA, NA, NA, NA, NA, NA, NA, NA, NA, NA, NA, NA, NA, NA, 
NA, NA, NA, NA, NA, NA, NA, NA, NA, NA, NA, NA, NA, NA, NA, NA, 
NA, NA, NA, NA, NA, NA, NA, 0, 1, 0, 0, 0, 1, 0, 1, 0, 0, 0, 
0, 0, 0, 1, 2, 0, 0, 1, 0, 0, 0, 0, 0, 0, 1, 0, 0, 1, 0, 1, 0, 
0, 0, 0, 0, 0, 0, 0, 0, 0, 0, 0, 0, 1, 0, 1, 0, 0, 1, 1, 5, 1, 
1, 0, 1, 5, 1, 1, 3, 1, 2, 0, 3, 3, 3, 2, 3, 2, 1, 5, 2, 3, 3, 
1, 1, 0, 5, 1, 3, 3, 4, 1, 0, 0, 1, 2, 2, 2, 1, 1, 2, 0, 2, 3, 
0, 0, 1, 1, 1, 1, 3, 1, 1, 1, 2, 4, 3, 0, 0, 1, 2, 1, 1, 0, 1, 
0, 1, 1, 3, 1, 1, 0, 0, 1, 2, 0, 1, 2, 1, 0, 2, 1, 3, 5, 1, 1, 
2, 3, 2, 8, 3, 1, 2, 1, 3, 2, 3, 3, 4, 3, 1, 5, 6, 2, 4, 9, 4, 
0, 3, 6, 9, 6, 6, 3, 3, 7, 3, 5, 7, 6, 3, 2, 6, 7, 4, 6, 2, 3, 
NA, 0, 0, 0, 0, 0, 2, 3, 0, 0, 0, 0, 0, 1, 0, 1, 0, 1, 0, 0, 
2, 0, 0, 1, 3, 1, 0, 2, 0, 0, 0, 1, 0, 0, 2, 0, 0, 0, 0, 1, 1, 
1, 0, 0, 2, 0, 0, 1, 2, 1, 1, 3, 1, 0, 0, 0, 2, 1, 0, 1, 2, 0, 
4, 0, 1, 1, 2, 2, 0, 6, 1, 1, 0, 3, 0, 3, 6, 3, 1, 4, 2, 0, 1, 
2, 1, 0, 3, 2, 0, NA, NA, 0, 0, 0, 0, 0, 0, 1, 0, 0, 0, 0, 0, 
0, 0, 0, 1, 0, 0, 0, 0, 0, 0, 0, 0, 0, 0, 0, 1, 0, 0, 0, 0, 1, 
0, 0, 1, 1, 0, 1, 1, 0, 0, 0, 1, 0, 0, 0, 0, 0, 0, 2, 0, 0, 2, 
2, 0, 0, 0, 0, 0, 1, 2, 1, 1, 0, 1, 0, 2, 3, 2, 0, 0, 2, 0, 2, 
1, 0, 1, 0, 0, 2, 1, 1, 2, 0, 0, 0, NA, NA, NA, 0, 0, 0, 0, 0, 
0, 0, 1, 0, 0, 0, 0, 0, 0, 0, 0, 0, 0, 1, 0, 0, 0, 0, 0, 0, 1, 
0, 0, 0, 0, 0, 0, 0, 0, 0, 0, 0, 0, 0, 1, 0, 0, 0, 0, 0, 0, 0, 
0, 0, 0, 0, 0, 0, 0, 0, 0, 0, 0, 0, 1, 0, 0, 0, 1, 0, 1, 1, 1, 
0, 0, 0, 0, 0, 0, 1, 0, 0, 1, 0, 0, 2, 1, 0, 0, 2, 0, NA, NA, 
NA, NA, 0, 0, 0, 1, 0, 0, 0, 0, 0, 0, 0, 0, 0, 0, 0, 0, 0, 0, 
0, 0, 0, 0, 0, 0, 0, 0, 0, 0, 0, 0, 0, 0, 0, 1, 0, 0, 0, 0, 0, 
0, 1, 0, 0, 0, 1, 0, 0, 0, 0, 0, 0, 0, 0, 0, 0, 0, 0, 0, 0, 0, 
1, 0, 0, 0, 0, 0, 0, 0, 2, 0, 0, 0, 0, 0, 1, 1, 0, 0, 0, 0, 0, 
0, 1, 0, 0, NA, NA, NA, NA, NA, 0, 0, 0, 0, 0, 0, 0, 0, 0, 0, 
0, 0, 0, 0, 0, 0, 1, 0, 0, 0, 0, 0, 0, 0, 0, 0, 0, 0, 0, 0, 0, 
0, 0, 0, 0, 0, 1, 0, 1, 0, 0, 0, 0, 0, 0, 0, 0, 0, 0, 0, 0, 0, 
0, 1, 0, 2, 0, 0, 0, 0, 1, 0, 0, 0, 0, 0, 0, 0, 0, 0, 0, 0, 0, 
0, 1, 0, 0, 0, 0, 0, 0, 0, 0, 0, NA, NA, NA, NA, NA, NA, 0, 0, 
0, 0, 1, 0, 0, 0, 0, 0, 0, 0, 0, 0, 1, 0, 0, 0, 0, 0, 0, 0, 0, 
0, 0, 1, 0, 0, 0, 0, 0, 0, 0, 0, 0, 0, 0, 1, 0, 1, 0, 0, 0, 0, 
0, 0, 1, 0, 0, 1, 0, 0, 0, 0, 0, 0, 0, 0, 0, 0, 0, 1, 0, 1, 0, 
0, 0, 0, 0, 0, 0, 0, 1, 1, 0, 0, 0, 0, 0, 0, 0, 0, 0, NA, NA, 
NA, NA, NA, NA, NA, 0, 0, 0, 0, 0, 0, 0, 0, 0, 0, 0, 0, 0, 0, 
0, 0, 0, 0, 0, 0, 0, 0, 0, 0, 0, 0, 0, 0, 0, 0, 0, 0, 0, 0, 0, 
0, 0, 0, 0, 0, 0, 0, 0, 0, 0, 0, 0, 0, 0, 0, 0, 0, 0, 0, 0, 0, 
0, 0, 0, 1, 0, 0, 0, 1, 0, 0, 0, 0, 0, 0, 0, 0, 0, 0, 0, 0, 0, 
0, 0, 0, 0, 0, NA, NA, NA, NA, NA, NA, NA, NA, 0, 0, 0, 0, 0, 
0, 0, 0, 0, 0, 0, 0, 0, 0, 0, 0, 0, 0, 0, 0, 1, 0, 0, 0, 1, 0, 
0, 0, 0, 0, 0, 2, 0, 0, 0, 0, 0, 0, 0, 0, 0, 0, 0, 0, 0, 0, 0, 
0, 0, 0, 0, 0, 0, 0, 0, 0, 0, 0, 0, 0, 1, 0, 1, 0, 0, 0, 0, 0, 
1, 0, 0, 1, 0, 0, 0, 0, 0, 0, 0, 0, 0, NA, NA, NA, NA, NA, NA, 
NA, NA, NA, 0, 0, 0, 0, 0, 0, 0, 0, 0, 0, 0, 0, 0, 0, 0, 0, 0, 
0, 0, 0, 0, 0, 0, 0, 0, 0, 0, 0, 0, 0, 0, 0, 0, 0, 0, 0, 0, 0, 
0, 0, 1, 0, 0, 0, 0, 0, 0, 0, 0, 0, 0, 0, 0, 0, 0, 0, 0, 0, 0, 
0, 0, 0, 0, 0, 0, 0, 0, 0, 0, 0, 0, 0, 0, 0, 0, 0, 0, 0, 1, 0, 
NA, NA, NA, NA, NA, NA, NA, NA, NA, NA, 0, 0, 0, 0, 0, 0, 0, 
0, 0, 0, 0, 0, 0, 0, 0, 0, 0, 0, 0, 0, 0, 0, 0, 0, 0, 0, 0, 0, 
0, 0, 0, 0, 1, 0, 0, 0, 0, 0, 0, 0, 0, 0, 0, 0, 0, 0, 0, 0, 0, 
1, 0, 0, 1, 0, 0, 0, 0, 0, 0, 0, 0, 0, 0, 0, 0, 0, 0, 1, 0, 0, 
0, 0, 0, 0, 0, 0, 0, 0, 0, NA, NA, NA, NA, NA, NA, NA, NA, NA, 
NA, NA, 0, 0, 0, 0, 0, 0, 0, 0, 0, 0, 0, 0, 0, 0, 0, 0, 0, 0, 
0, 0, 0, 0, 0, 0, 0, 0, 0, 0, 0, 0, 0, 0, 0, 0, 0, 0, 0, 0, 0, 
0, 0, 0, 0, 0, 0, 0, 0, 0, 0, 0, 0, 1, 0, 0, 0, 0, 0, 0, 0, 0, 
0, 0, 0, 0, 0, 0, 0, 0, 1, 0, 0, 0, 0, 0, 0, 0, 0, 0, NA, NA, 
NA, NA, NA, NA, NA, NA, NA, NA, NA, NA, 0, 0, 0, 0, 0, 0, 0, 
0, 0, 0, 0, 0, 0, 0, 0, 0, 0, 0, 0, 0, 0, 0, 0, 0, 0, 0, 0, 0, 
0, 0, 0, 0, 0, 0, 0, 0, 0, 0, 0, 1, 0, 0, 0, 0, 0, 1, 0, 0, 0, 
0, 0, 0, 0, 0, 0, 0, 0, 0, 0, 0, 0, 1, 0, 0, 1, 0, 0, 0, 0, 0, 
0, 0, 0, 0, 0, 1, 0, NA, NA, NA, NA, NA, NA, NA, NA, NA, NA, 
NA, NA, NA, 0, 0, 0, 0, 0, 0, 1, 0, 0, 0, 0, 0, 0, 0, 0, 0, 0, 
0, 0, 0, 0, 0, 0, 0, 0, 0, 0, 0, 0, 0, 0, 0, 0, 0, 0, 0, 0, 0, 
0, 1, 1, 0, 0, 0, 0, 0, 0, 0, 0, 0, 1, 0, 0, 0, 0, 0, 0, 0, 2, 
0, 0, 0, 0, 0, 1, 0, 0, 1, 0, 0, NA, NA, NA, NA, NA, NA, NA, 
NA, NA, NA, NA, NA, NA, NA, NA, NA, NA, NA, NA, NA, 0, 0, 0, 
0, 0, 0, 0, 0, 0, 0, 0, 0, 0, 0, 0, 0, 0, 0, 0, 0, 0, 0, 0, 0, 
0, 0, 0, 0, 0, 0, 0, 0, 0, 0, 1, 0, 0, 0, 0, 0, 0, 0, 0, 0, 0, 
0, 0, 0, 0, 0, 0, 0, 0, 0, 0, 0, 0, 0, 0, 0, 0, 0, 0, NA, NA, 
NA, NA, NA, NA, NA, NA, NA, NA, NA, NA, NA, NA, NA, NA, NA, NA, 
NA, NA, NA, NA, NA, NA, NA, NA, NA, 0, 0, 0, 0, 0, 0, 0, 0, 0, 
0, 0, 0, 0, 0, 0, 0, 0, 0, 0, 0, 0, 0, 0, 0, 0, 0, 0, 0, 0, 0, 
0, 0, 0, 0, 0, 0, 0, 0, 0, 0, 0, 0, 0, 0, 0, 0, 0, 0, 0, 1, 0, 
0, 0, 0, 0, 0, NA, NA, NA, NA, NA, NA, NA, NA, NA, NA, NA, NA, 
NA, NA, NA, NA, NA, NA, NA, NA, NA, NA, NA, NA, NA, NA, NA, NA, 
NA, NA, NA, NA, NA, NA, 0, 0, 0, 0, 0, 0, 0, 0, 0, 0, 0, 0, 0, 
0, 0, 0, 0, 0, 0, 0, 0, 0, 0, 0, 0, 0, 0, 0, 0, 0, 0, 0, 0, 0, 
0, 0, 0, 0, 0, 0, 0, 0, 0, 0, 0, 0, 0, 0, 0, NA, NA, NA, NA, 
NA, NA, NA, NA, NA, NA, NA, NA, NA, NA, NA, NA, NA, NA, NA, NA, 
NA, NA, NA, NA, NA, NA, NA, NA, NA, NA, NA, NA, NA, NA, NA, NA, 
NA, NA, NA, NA, NA, 1, 2, 2, 2, 1, 0, 1, 1, 0, 0, 1, 2, 0, 2, 
0, 0, 0, 2, 0, 0, 0, 0, 2, 0, 0, 1, 0, 0, 0, 2, 0, 1, 2, 1, 0, 
0, 0, 1, 0, 2, 0, 0, 0, 5, 2, 1, 4, 0, 0, 2, 1, 1, 0, 3, 3, 2, 
3, 3, 2, 1, 4, 2, 2, 2, 4, 4, 4, 6, 1, 1, 6, 6, 10, 2, 5, 5, 
2, 10, 2, 5, 2, 6, 4, 3, 7, 12, 4, 4, 5, 3, 6, 2, 0, 4, 1, 0, 
0, 4, 3, 4, 1, 1, 1, 5, 3, 2, 6, 1, 1, 0, 3, 3, 0, 4, 4, 0, 3, 
8, 3, 3, 3, 3, 2, 0, 4, 4, 2, 1, 4, 2, 0, 4, 8, 6, 4, 5, 4, 1, 
6, 8, 5, 3, 7, 4, 1, 7, 12, 7, 2, 6, 6, 2, 16, 13, 15, 11, 15, 
6, 2, 14, 9, 10, 13, 16, 11, 6, 23, 12, 21, 16, 12, 14, 7, 17, 
17, 15, 10, 20, 8, NA, 3, 3, 0, 0, 1, 1, 3, 1, 1, 0, 1, 2, 2, 
0, 2, 1, 0, 1, 0, 3, 0, 4, 1, 1, 0, 0, 3, 1, 1, 2, 3, 0, 0, 1, 
1, 3, 2, 3, 0, 1, 3, 0, 3, 3, 0, 0, 1, 0, 2, 0, 6, 2, 0, 0, 5, 
1, 1, 2, 1, 1, 1, 7, 4, 3, 5, 3, 0, 1, 14, 4, 6, 3, 8, 2, 0, 
8, 9, 5, 7, 3, 1, 6, 7, 11, 7, 7, 4, 5, NA, NA, 0, 0, 0, 0, 0, 
0, 0, 0, 0, 0, 0, 0, 1, 0, 0, 0, 0, 0, 3, 0, 2, 0, 0, 0, 0, 1, 
1, 0, 0, 1, 0, 0, 3, 0, 1, 0, 1, 0, 0, 1, 2, 0, 1, 1, 0, 0, 0, 
2, 0, 0, 1, 1, 0, 2, 2, 3, 0, 2, 0, 1, 4, 4, 3, 0, 0, 1, 0, 9, 
6, 0, 0, 2, 0, 0, 7, 10, 1, 0, 4, 1, 0, 5, 3, 8, 2, 0, 0, NA, 
NA, NA, 0, 1, 0, 0, 1, 0, 0, 0, 0, 0, 1, 2, 0, 0, 1, 0, 0, 1, 
1, 0, 1, 0, 0, 0, 0, 2, 0, 0, 0, 0, 0, 1, 0, 0, 0, 0, 0, 0, 0, 
1, 0, 2, 0, 0, 0, 0, 1, 0, 0, 0, 0, 0, 0, 3, 1, 0, 0, 1, 0, 2, 
0, 2, 1, 0, 0, 0, 1, 3, 1, 1, 1, 0, 0, 4, 3, 1, 1, 1, 0, 0, 2, 
2, 2, 3, 1, 0, NA, NA, NA, NA, 0, 0, 0, 0, 0, 0, 0, 0, 0, 0, 
1, 0, 0, 0, 0, 0, 0, 1, 0, 1, 0, 0, 0, 2, 0, 1, 1, 0, 0, 0, 0, 
1, 0, 0, 0, 0, 0, 0, 0, 0, 0, 0, 0, 0, 0, 0, 0, 0, 0, 0, 0, 0, 
0, 0, 0, 0, 1, 0, 1, 0, 0, 0, 0, 0, 1, 1, 2, 2, 1, 0, 0, 0, 1, 
0, 2, 2, 0, 0, 0, 2, 0, 2, 1, 2, 0, NA, NA, NA, NA, NA, 0, 0, 
0, 0, 0, 0, 1, 0, 0, 0, 0, 0, 0, 0, 0, 0, 0, 0, 0, 0, 1, 0, 0, 
0, 0, 0, 1, 0, 0, 0, 0, 0, 1, 0, 0, 0, 0, 0, 0, 1, 0, 0, 0, 0, 
0, 0, 0, 2, 0, 0, 0, 0, 0, 1, 0, 0, 0, 2, 0, 0, 0, 0, 0, 0, 0, 
0, 0, 0, 1, 0, 0, 0, 1, 3, 1, 2, 0, 0, 4, 1, 0, 1, 1, 1, NA, 
NA, NA, NA, NA, NA, 0, 0, 0, 1, 0, 1, 0, 0, 0, 0, 0, 0, 0, 0, 
0, 0, 0, 0, 0, 0, 0, 1, 0, 0, 0, 0, 0, 0, 0, 1, 0, 0, 0, 1, 0, 
0, 0, 0, 0, 0, 0, 0, 0, 1, 0, 0, 0, 0, 0, 0, 0, 0, 0, 1, 0, 0, 
0, 0, 0, 0, 1, 0, 1, 1, 1, 0, 1, 0, 0, 0, 0, 0, 2, 1, 2, 0, 0, 
3, 0, 2, 0, 2, 0, NA, NA, NA, NA, NA, NA, NA, 0, 0, 0, 0, 0, 
0, 0, 0, 0, 0, 1, 0, 0, 0, 0, 0, 0, 1, 0, 0, 0, 0, 0, 0, 0, 0, 
0, 0, 1, 0, 0, 0, 0, 0, 0, 0, 0, 0, 0, 0, 0, 0, 0, 0, 0, 0, 0, 
0, 1, 0, 0, 0, 0, 0, 0, 0, 0, 0, 0, 1, 0, 0, 1, 0, 0, 0, 0, 0, 
0, 1, 0, 0, 0, 0, 0, 0, 0, 1, 1, 2, 1, 0, NA, NA, NA, NA, NA, 
NA, NA, NA, 0, 0, 0, 0, 0, 0, 0, 0, 0, 1, 0, 0, 0, 0, 0, 0, 0, 
0, 0, 1, 1, 0, 0, 0, 0, 0, 0, 0, 0, 0, 0, 0, 0, 0, 0, 0, 0, 0, 
0, 0, 0, 0, 0, 0, 0, 0, 0, 0, 0, 0, 0, 0, 0, 0, 0, 0, 0, 0, 0, 
0, 0, 1, 0, 0, 0, 0, 0, 0, 1, 0, 0, 0, 0, 0, 0, 0, 0, 0, 0, 0, 
0, NA, NA, NA, NA, NA, NA, NA, NA, NA, 0, 0, 0, 0, 0, 0, 0, 0, 
0, 0, 0, 0, 0, 0, 0, 0, 0, 0, 0, 0, 0, 0, 0, 0, 0, 0, 1, 0, 0, 
0, 0, 0, 0, 0, 0, 0, 0, 0, 0, 0, 0, 0, 0, 0, 0, 0, 0, 0, 0, 0, 
0, 0, 0, 0, 0, 0, 0, 0, 0, 0, 0, 0, 0, 0, 0, 0, 0, 1, 0, 2, 0, 
0, 0, 0, 1, 0, 0, 0, 0, 0, NA, NA, NA, NA, NA, NA, NA, NA, NA, 
NA, 0, 0, 0, 0, 0, 1, 0, 1, 0, 0, 0, 1, 0, 0, 0, 0, 1, 0, 0, 
1, 0, 1, 0, 0, 0, 0, 0, 0, 0, 0, 0, 0, 0, 0, 0, 0, 0, 0, 0, 0, 
0, 0, 0, 0, 0, 0, 0, 0, 1, 0, 0, 0, 0, 1, 0, 0, 1, 0, 1, 0, 1, 
1, 0, 0, 0, 0, 1, 0, 0, 0, 1, 0, 0, 0, 0, 0, 1, 1, 1, NA, NA, 
NA, NA, NA, NA, NA, NA, NA, NA, NA, 0, 0, 0, 0, 0, 0, 0, 0, 0, 
0, 0, 0, 0, 0, 0, 0, 0, 0, 0, 1, 0, 0, 0, 0, 0, 0, 0, 0, 0, 0, 
0, 0, 0, 0, 0, 0, 0, 0, 0, 0, 0, 0, 0, 0, 0, 0, 0, 0, 0, 0, 0, 
0, 0, 0, 0, 0, 0, 0, 0, 1, 0, 0, 0, 0, 0, 0, 0, 0, 0, 0, 0, 0, 
0, 0, 0, 0, 0, 0, NA, NA, NA, NA, NA, NA, NA, NA, NA, NA, NA, 
NA, 0, 0, 0, 0, 1, 0, 0, 0, 0, 0, 0, 0, 0, 0, 0, 0, 0, 0, 0, 
0, 0, 0, 0, 0, 0, 0, 0, 0, 0, 0, 0, 0, 0, 1, 0, 0, 0, 0, 0, 0, 
0, 0, 0, 1, 0, 0, 0, 0, 0, 0, 0, 0, 0, 0, 0, 0, 0, 0, 1, 0, 0, 
1, 0, 0, 0, 0, 1, 3, 1, 0, 0, 1, 0, 0, 0, 0, 0, NA, NA, NA, NA, 
NA, NA, NA, NA, NA, NA, NA, NA, NA, 0, 0, 0, 0, 0, 0, 0, 0, 0, 
0, 1, 0, 0, 0, 0, 0, 0, 0, 0, 0, 0, 0, 0, 0, 0, 0, 0, 0, 0, 0, 
0, 0, 0, 0, 0, 0, 0, 0, 1, 0, 0, 0, 1, 0, 0, 0, 1, 0, 0, 0, 0, 
1, 0, 0, 0, 0, 0, 0, 1, 0, 1, 0, 0, 0, 0, 0, 0, 0, 0, 0, NA, 
NA, NA, NA, NA, NA, NA, NA, NA, NA, NA, NA, NA, NA, NA, NA, NA, 
NA, NA, NA, 0, 0, 0, 0, 0, 0, 0, 0, 0, 0, 0, 0, 0, 0, 0, 0, 0, 
0, 0, 0, 0, 0, 0, 0, 0, 0, 0, 0, 0, 0, 0, 0, 0, 1, 0, 0, 0, 0, 
0, 0, 0, 0, 0, 0, 0, 0, 0, 0, 0, 0, 0, 0, 0, 0, 0, 0, 0, 0, 0, 
0, 0, 0, 0, NA, NA, NA, NA, NA, NA, NA, NA, NA, NA, NA, NA, NA, 
NA, NA, NA, NA, NA, NA, NA, NA, NA, NA, NA, NA, NA, NA, 0, 0, 
0, 0, 0, 0, 0, 0, 0, 0, 0, 0, 0, 0, 0, 0, 0, 0, 0, 0, 0, 0, 0, 
0, 0, 0, 0, 0, 0, 0, 0, 0, 0, 0, 0, 0, 0, 0, 0, 0, 0, 0, 0, 0, 
0, 0, 0, 0, 0, 0, 0, 0, 0, 0, 1, 0, NA, NA, NA, NA, NA, NA, NA, 
NA, NA, NA, NA, NA, NA, NA, NA, NA, NA, NA, NA, NA, NA, NA, NA, 
NA, NA, NA, NA, NA, NA, NA, NA, NA, NA, NA, 0, 0, 0, 0, 0, 0, 
0, 0, 0, 0, 0, 0, 0, 0, 0, 0, 0, 0, 0, 0, 0, 0, 0, 0, 0, 0, 0, 
0, 0, 0, 0, 0, 0, 0, 0, 0, 0, 0, 0, 0, 0, 0, 0, 0, 0, 0, 0, 0, 
0, NA, NA, NA, NA, NA, NA, NA, NA, NA, NA, NA, NA, NA, NA, NA, 
NA, NA, NA, NA, NA, NA, NA, NA, NA, NA, NA, NA, NA, NA, NA, NA, 
NA, NA, NA, NA, NA, NA, NA, NA, NA, NA, 3, 2, 3, 1, 1, 0, 1, 
0, 0, 1, 6, 0, 0, 0, 2, 1, 4, 2, 3, 0, 0, 1, 2, 1, 2, 4, 3, 1, 
3, 3, 2, 0, 3, 1, 0, 2, 3, 2, 2, 3, 0, 0, 5, 6, 7, 1, 3, 1, 0, 
2, 6, 13, 6, 14, 9, 5, 4, 11, 11, 6, 16, 7, 2, 13, 15, 9, 14, 
14, 10, 2, 16, 9, 7, 12, 10, 5, 1, 14, 20, 7, 5, 18, 4, 2, 9, 
18, 11, 4, 5, 1, 5, 7, 6, 3, 5, 4, 8, 10, 6, 11, 7, 9, 2, 9, 
15, 11, 9, 5, 4, 4, 8, 7, 6, 7, 11, 5, 3, 9, 4, 5, 8, 4, 2, 0, 
10, 8, 7, 7, 6, 5, 4, 11, 10, 10, 14, 18, 6, 3, 12, 16, 24, 12, 
18, 12, 4, 22, 26, 29, 14, 24, 26, 8, 43, 36, 27, 28, 38, 17, 
11, 46, 30, 38, 45, 22, 28, 17, 42, 19, 41, 39, 32, 19, 15, 20, 
33, 37, 28, 28, 16, NA, 5, 2, 6, 4, 2, 5, 2, 0, 3, 4, 3, 2, 6, 
0, 3, 4, 3, 5, 3, 2, 4, 4, 3, 2, 1, 1, 7, 1, 1, 2, 4, 0, 0, 7, 
3, 3, 1, 0, 2, 0, 5, 1, 2, 3, 3, 0, 0, 11, 6, 6, 9, 4, 2, 2, 
18, 6, 3, 6, 7, 5, 2, 19, 13, 14, 14, 17, 4, 4, 38, 23, 16, 10, 
16, 6, 7, 19, 14, 8, 9, 14, 3, 5, 21, 16, 9, 7, 12, 6, NA, NA, 
0, 4, 1, 0, 2, 4, 5, 3, 0, 2, 0, 3, 5, 1, 1, 1, 2, 0, 6, 4, 3, 
0, 3, 2, 0, 2, 2, 1, 1, 0, 0, 0, 4, 2, 0, 2, 0, 0, 0, 3, 4, 1, 
5, 2, 2, 0, 1, 3, 9, 2, 5, 4, 0, 8, 9, 2, 1, 5, 0, 1, 16, 10, 
3, 6, 4, 0, 0, 15, 4, 4, 11, 2, 3, 0, 7, 15, 4, 3, 10, 1, 1, 
11, 6, 2, 4, 3, 0, NA, NA, NA, 0, 1, 0, 0, 0, 0, 0, 1, 0, 0, 
0, 2, 1, 1, 0, 1, 0, 0, 0, 1, 1, 0, 0, 0, 1, 1, 0, 0, 1, 0, 0, 
0, 0, 0, 0, 0, 0, 0, 1, 1, 0, 1, 1, 0, 0, 0, 0, 0, 0, 0, 0, 0, 
2, 6, 2, 0, 0, 1, 0, 3, 2, 6, 1, 4, 0, 0, 2, 7, 5, 2, 0, 0, 0, 
13, 7, 5, 2, 0, 0, 0, 0, 5, 6, 1, 0, 0, NA, NA, NA, NA, 1, 0, 
1, 1, 0, 0, 0, 1, 0, 0, 0, 0, 3, 0, 0, 0, 0, 0, 0, 0, 0, 0, 0, 
0, 0, 0, 0, 0, 0, 0, 0, 0, 0, 0, 1, 0, 0, 0, 0, 1, 1, 0, 0, 0, 
0, 0, 1, 2, 0, 0, 0, 2, 0, 0, 1, 0, 0, 0, 2, 0, 2, 3, 0, 0, 0, 
2, 2, 3, 7, 1, 0, 0, 3, 1, 3, 0, 0, 1, 0, 6, 5, 2, 3, 2, 0, NA, 
NA, NA, NA, NA, 0, 2, 0, 0, 1, 0, 0, 0, 0, 0, 0, 1, 1, 0, 0, 
0, 0, 1, 1, 0, 1, 0, 0, 0, 1, 0, 0, 0, 0, 1, 0, 0, 0, 0, 0, 0, 
0, 1, 0, 0, 2, 0, 0, 0, 0, 2, 0, 0, 0, 0, 0, 0, 1, 3, 0, 0, 0, 
0, 1, 3, 0, 1, 0, 0, 1, 0, 1, 1, 0, 0, 0, 1, 0, 2, 2, 2, 0, 0, 
4, 0, 1, 2, 0, 2, NA, NA, NA, NA, NA, NA, 0, 0, 1, 1, 1, 2, 0, 
1, 1, 0, 0, 1, 1, 0, 0, 1, 0, 0, 0, 1, 1, 1, 0, 0, 0, 0, 0, 0, 
0, 1, 1, 0, 0, 0, 0, 0, 0, 0, 1, 1, 1, 0, 1, 0, 0, 1, 0, 0, 0, 
0, 2, 1, 1, 2, 1, 0, 0, 2, 1, 2, 2, 1, 0, 1, 2, 5, 2, 3, 1, 0, 
3, 2, 3, 3, 0, 1, 0, 0, 0, 3, 7, 1, 3, NA, NA, NA, NA, NA, NA, 
NA, 0, 0, 1, 1, 0, 0, 1, 0, 1, 2, 0, 0, 0, 0, 0, 0, 1, 1, 0, 
0, 0, 0, 0, 0, 1, 0, 0, 0, 0, 1, 0, 0, 0, 0, 0, 0, 0, 0, 0, 0, 
0, 0, 1, 0, 0, 0, 0, 0, 0, 0, 0, 1, 1, 0, 0, 2, 0, 1, 0, 1, 1, 
0, 0, 0, 2, 0, 0, 0, 0, 0, 0, 0, 0, 1, 1, 1, 1, 0, 1, 1, 0, 1, 
NA, NA, NA, NA, NA, NA, NA, NA, 0, 0, 0, 1, 1, 0, 1, 0, 0, 1, 
0, 0, 0, 0, 1, 0, 0, 0, 0, 1, 0, 2, 0, 1, 0, 0, 0, 0, 0, 0, 0, 
0, 0, 0, 0, 0, 0, 0, 0, 0, 2, 0, 0, 1, 0, 0, 0, 0, 0, 1, 0, 0, 
0, 0, 2, 1, 0, 0, 1, 0, 0, 2, 0, 0, 1, 0, 0, 0, 3, 0, 0, 2, 0, 
1, 0, 1, 0, 1, 1, 0, 0, NA, NA, NA, NA, NA, NA, NA, NA, NA, 0, 
1, 0, 0, 0, 0, 0, 0, 0, 1, 0, 0, 0, 0, 1, 0, 1, 0, 0, 1, 0, 0, 
1, 1, 0, 0, 1, 0, 0, 0, 0, 0, 0, 0, 0, 0, 1, 0, 0, 0, 0, 0, 1, 
0, 0, 0, 2, 0, 1, 1, 0, 0, 0, 0, 1, 0, 0, 0, 0, 0, 1, 1, 2, 0, 
0, 0, 1, 1, 2, 0, 0, 0, 0, 0, 1, 1, 2, 0, 0, 0, NA, NA, NA, NA, 
NA, NA, NA, NA, NA, NA, 0, 0, 0, 0, 1, 2, 0, 0, 0, 0, 1, 0, 2, 
0, 1, 1, 0, 0, 0, 0, 0, 1, 1, 0, 1, 2, 0, 0, 0, 0, 0, 0, 1, 0, 
0, 0, 0, 0, 0, 0, 0, 0, 1, 0, 0, 1, 1, 3, 0, 0, 0, 2, 0, 2, 2, 
1, 0, 1, 1, 0, 1, 1, 1, 0, 3, 1, 2, 0, 3, 0, 1, 0, 0, 0, 3, 0, 
1, 5, 1, NA, NA, NA, NA, NA, NA, NA, NA, NA, NA, NA, 0, 0, 0, 
0, 1, 0, 0, 1, 0, 1, 2, 0, 0, 1, 0, 0, 0, 0, 0, 0, 0, 0, 0, 0, 
0, 0, 0, 0, 0, 0, 1, 0, 0, 0, 0, 0, 0, 0, 0, 1, 0, 0, 0, 0, 0, 
0, 0, 0, 0, 0, 0, 0, 0, 0, 0, 0, 0, 0, 0, 1, 0, 1, 1, 1, 0, 2, 
0, 1, 0, 0, 1, 0, 1, 1, 0, 0, 0, 0, NA, NA, NA, NA, NA, NA, NA, 
NA, NA, NA, NA, NA, 0, 0, 0, 0, 0, 0, 0, 0, 0, 0, 0, 1, 0, 0, 
0, 0, 0, 0, 0, 0, 0, 0, 0, 0, 0, 2, 0, 0, 0, 0, 0, 0, 0, 1, 0, 
0, 0, 1, 0, 0, 0, 0, 0, 1, 0, 1, 0, 0, 0, 0, 0, 0, 0, 0, 0, 0, 
0, 0, 2, 1, 0, 0, 0, 0, 1, 0, 1, 4, 2, 0, 0, 0, 0, 2, 4, 1, 0, 
NA, NA, NA, NA, NA, NA, NA, NA, NA, NA, NA, NA, NA, 0, 1, 0, 
0, 0, 1, 0, 0, 0, 0, 0, 0, 1, 0, 0, 0, 0, 0, 0, 0, 0, 1, 1, 0, 
0, 0, 0, 0, 0, 0, 1, 0, 2, 0, 0, 1, 0, 0, 0, 0, 0, 1, 0, 0, 0, 
0, 0, 0, 0, 1, 0, 0, 1, 0, 2, 0, 1, 1, 0, 2, 0, 1, 1, 0, 1, 0, 
0, 2, 1, 0, NA, NA, NA, NA, NA, NA, NA, NA, NA, NA, NA, NA, NA, 
NA, NA, NA, NA, NA, NA, NA, 0, 0, 0, 0, 0, 0, 0, 0, 0, 1, 0, 
0, 0, 0, 0, 0, 0, 0, 0, 0, 0, 0, 0, 0, 1, 0, 0, 0, 0, 0, 0, 0, 
0, 0, 0, 0, 0, 0, 0, 0, 0, 0, 0, 0, 0, 0, 0, 0, 0, 0, 1, 0, 0, 
0, 0, 0, 0, 0, 0, 1, 0, 0, 0, NA, NA, NA, NA, NA, NA, NA, NA, 
NA, NA, NA, NA, NA, NA, NA, NA, NA, NA, NA, NA, NA, NA, NA, NA, 
NA, NA, NA, 0, 1, 0, 0, 0, 0, 0, 0, 0, 0, 0, 0, 0, 0, 0, 0, 0, 
0, 0, 0, 0, 0, 0, 0, 0, 0, 0, 0, 0, 0, 0, 0, 0, 0, 0, 0, 0, 0, 
0, 0, 1, 0, 0, 0, 0, 0, 0, 0, 0, 0, 0, 0, 0, 0, 0, 0, NA, NA, 
NA, NA, NA, NA, NA, NA, NA, NA, NA, NA, NA, NA, NA, NA, NA, NA, 
NA, NA, NA, NA, NA, NA, NA, NA, NA, NA, NA, NA, NA, NA, NA, NA, 
0, 0, 0, 0, 0, 0, 0, 0, 0, 0, 0, 0, 0, 0, 0, 0, 0, 0, 0, 0, 1, 
0, 0, 0, 0, 0, 0, 0, 0, 0, 0, 0, 0, 0, 0, 0, 0, 0, 0, 0, 0, 0, 
0, 0, 0, 0, 0, 0, 0, NA, NA, NA, NA, NA, NA, NA, NA, NA, NA, 
NA, NA, NA, NA, NA, NA, NA, NA, NA, NA, NA, NA, NA, NA, NA, NA, 
NA, NA, NA, NA, NA, NA, NA, NA, NA, NA, NA, NA, NA, NA, NA, 2, 
1, 6, 5, 3, 0, 3, 4, 7, 1, 4, 5, 1, 0, 5, 4, 0, 8, 4, 1, 0, 5, 
1, 5, 7, 5, 3, 3, 2, 1, 7, 2, 7, 0, 0, 3, 4, 3, 2, 8, 5, 1, 8, 
4, 4, 8, 12, 4, 5, 8, 6, 9, 12, 7, 2, 1, 13, 10, 14, 11, 5, 5, 
1, 19, 21, 14, 17, 13, 8, 2, 13, 28, 15, 12, 27, 7, 8, 23, 17, 
23, 27, 22, 4, 8, 23, 17, 19, 22, 20, 5, 12, 13, 8, 9, 0, 6, 
15, 12, 8, 15, 13, 3, 4, 12, 6, 7, 15, 17, 7, 4, 19, 12, 10, 
16, 7, 2, 2, 9, 16, 8, 13, 11, 7, 6, 12, 13, 10, 12, 10, 6, 3, 
25, 18, 19, 18, 14, 13, 8, 29, 28, 22, 27, 24, 18, 12, 49, 32, 
18, 39, 27, 17, 18, 47, 38, 33, 37, 45, 14, 28, 65, 50, 48, 55, 
58, 24, 32, 66, 42, 66, 64, 60, 30, 33, 50, 51, 49, 58, 47, 21, 
NA, 5, 2, 7, 1, 5, 11, 3, 6, 4, 4, 0, 1, 5, 5, 4, 6, 5, 0, 1, 
10, 2, 3, 6, 2, 1, 4, 8, 5, 1, 4, 3, 0, 4, 6, 0, 6, 6, 3, 3, 
1, 9, 3, 1, 4, 5, 1, 6, 11, 6, 10, 8, 4, 5, 6, 17, 8, 8, 15, 
14, 4, 9, 26, 16, 16, 15, 9, 2, 11, 44, 12, 8, 25, 10, 8, 9, 
31, 11, 23, 25, 5, 7, 11, 23, 19, 11, 17, 9, 7, NA, NA, 5, 2, 
0, 1, 9, 7, 0, 6, 2, 0, 0, 8, 3, 2, 3, 2, 0, 0, 7, 1, 1, 2, 5, 
0, 0, 6, 4, 4, 2, 0, 1, 0, 5, 12, 3, 6, 1, 0, 0, 5, 2, 0, 5, 
2, 0, 0, 5, 6, 3, 7, 4, 3, 2, 11, 4, 4, 4, 6, 2, 2, 25, 15, 5, 
8, 3, 2, 1, 16, 13, 7, 4, 7, 1, 1, 18, 21, 8, 5, 5, 0, 8, 20, 
14, 2, 7, 4, 3, NA, NA, NA, 0, 0, 0, 5, 4, 2, 3, 2, 0, 0, 1, 
0, 2, 2, 0, 0, 0, 0, 0, 2, 0, 0, 0, 0, 0, 1, 2, 0, 0, 0, 0, 1, 
4, 4, 0, 1, 0, 0, 3, 3, 1, 1, 1, 1, 0, 1, 0, 4, 3, 2, 0, 0, 3, 
1, 3, 0, 0, 0, 0, 3, 9, 4, 6, 1, 0, 0, 4, 8, 6, 1, 3, 1, 1, 10, 
10, 2, 5, 1, 0, 0, 3, 5, 8, 6, 3, 0, NA, NA, NA, NA, 0, 0, 1, 
0, 2, 3, 1, 0, 0, 1, 1, 1, 0, 0, 0, 0, 0, 2, 2, 0, 0, 0, 0, 1, 
1, 2, 2, 0, 0, 0, 2, 0, 0, 1, 1, 0, 0, 1, 0, 2, 1, 1, 0, 0, 0, 
1, 1, 1, 0, 1, 0, 2, 2, 3, 2, 0, 2, 0, 2, 4, 4, 4, 2, 1, 0, 4, 
7, 3, 2, 0, 1, 0, 2, 5, 11, 9, 1, 1, 0, 2, 4, 4, 4, 0, 0, NA, 
NA, NA, NA, NA, 0, 0, 1, 1, 0, 1, 0, 0, 0, 0, 1, 1, 0, 0, 0, 
0, 0, 0, 1, 0, 0, 0, 0, 0, 1, 2, 0, 0, 0, 0, 0, 0, 1, 0, 0, 0, 
0, 0, 0, 1, 2, 0, 0, 2, 0, 0, 0, 1, 0, 0, 0, 0, 0, 0, 0, 0, 0, 
0, 2, 1, 0, 1, 0, 0, 0, 0, 0, 1, 1, 0, 0, 3, 0, 2, 4, 4, 0, 1, 
1, 0, 1, 1, 2, 0, NA, NA, NA, NA, NA, NA, 1, 0, 0, 1, 1, 0, 0, 
0, 1, 0, 1, 2, 0, 0, 0, 0, 1, 0, 0, 0, 0, 0, 0, 0, 2, 1, 0, 0, 
0, 0, 1, 1, 1, 0, 0, 0, 0, 0, 1, 0, 0, 0, 1, 0, 0, 0, 0, 0, 0, 
0, 0, 0, 0, 3, 3, 1, 1, 0, 1, 1, 1, 1, 0, 1, 1, 2, 5, 7, 3, 1, 
0, 1, 0, 2, 1, 0, 1, 0, 1, 1, 1, 2, 1, NA, NA, NA, NA, NA, NA, 
NA, 0, 0, 0, 0, 1, 0, 1, 1, 1, 1, 1, 2, 0, 1, 1, 0, 0, 1, 0, 
0, 1, 0, 0, 0, 0, 0, 0, 0, 1, 1, 0, 0, 0, 0, 1, 1, 0, 0, 2, 0, 
0, 0, 2, 0, 0, 2, 0, 0, 2, 0, 1, 0, 2, 1, 1, 1, 1, 1, 1, 0, 0, 
0, 2, 2, 0, 0, 0, 1, 1, 1, 3, 1, 2, 5, 3, 0, 3, 2, 3, 0, 1, 3, 
NA, NA, NA, NA, NA, NA, NA, NA, 0, 0, 0, 0, 0, 2, 1, 0, 2, 0, 
0, 0, 1, 0, 0, 0, 0, 0, 0, 1, 0, 0, 0, 0, 0, 0, 0, 0, 0, 1, 0, 
0, 0, 0, 0, 0, 0, 0, 0, 1, 1, 0, 1, 2, 0, 0, 1, 0, 0, 0, 0, 1, 
0, 0, 1, 0, 1, 2, 0, 1, 1, 1, 1, 0, 0, 1, 0, 2, 4, 0, 1, 1, 2, 
0, 2, 1, 1, 1, 1, 0, 0, NA, NA, NA, NA, NA, NA, NA, NA, NA, 2, 
0, 0, 0, 0, 1, 1, 0, 0, 0, 0, 0, 1, 0, 0, 0, 0, 0, 1, 0, 0, 0, 
0, 0, 0, 0, 1, 1, 1, 0, 0, 0, 1, 1, 0, 0, 0, 0, 0, 0, 0, 0, 1, 
0, 0, 0, 0, 1, 1, 1, 0, 0, 0, 0, 3, 1, 0, 0, 0, 0, 0, 1, 0, 0, 
0, 0, 0, 0, 2, 0, 0, 0, 0, 0, 2, 4, 0, 0, 2, 0, NA, NA, NA, NA, 
NA, NA, NA, NA, NA, NA, 0, 0, 0, 0, 1, 1, 0, 0, 0, 0, 0, 0, 0, 
0, 0, 0, 0, 0, 0, 0, 0, 0, 0, 0, 1, 1, 1, 0, 0, 0, 0, 0, 1, 0, 
0, 0, 0, 0, 0, 1, 0, 0, 0, 0, 0, 1, 0, 0, 0, 1, 0, 0, 0, 0, 0, 
0, 0, 0, 0, 0, 0, 3, 2, 0, 0, 0, 0, 2, 1, 3, 1, 0, 0, 0, 1, 2, 
1, 1, 0, NA, NA, NA, NA, NA, NA, NA, NA, NA, NA, NA, 0, 0, 0, 
0, 0, 0, 0, 0, 0, 0, 1, 1, 0, 0, 0, 0, 0, 1, 0, 0, 0, 0, 0, 0, 
3, 0, 0, 0, 0, 0, 0, 0, 0, 2, 0, 1, 0, 1, 0, 2, 0, 0, 0, 0, 0, 
1, 2, 3, 1, 0, 0, 0, 0, 3, 1, 0, 0, 0, 1, 1, 0, 1, 0, 1, 0, 1, 
1, 1, 3, 1, 0, 0, 1, 1, 1, 0, 2, 0, NA, NA, NA, NA, NA, NA, NA, 
NA, NA, NA, NA, NA, 0, 1, 0, 1, 1, 1, 0, 0, 0, 0, 1, 0, 0, 0, 
0, 0, 0, 0, 0, 1, 0, 0, 1, 0, 0, 0, 0, 0, 0, 0, 0, 0, 0, 0, 0, 
0, 0, 0, 0, 1, 0, 0, 0, 0, 2, 0, 1, 0, 0, 0, 0, 0, 0, 2, 0, 0, 
0, 1, 0, 1, 5, 1, 0, 0, 0, 1, 1, 1, 1, 1, 1, 0, 0, 0, 2, 0, 1, 
NA, NA, NA, NA, NA, NA, NA, NA, NA, NA, NA, NA, NA, 2, 1, 0, 
0, 0, 2, 2, 0, 0, 0, 2, 0, 0, 1, 0, 1, 1, 0, 0, 0, 0, 0, 0, 0, 
0, 1, 0, 0, 1, 1, 1, 1, 0, 0, 0, 0, 1, 0, 1, 2, 0, 0, 0, 0, 0, 
2, 2, 0, 0, 1, 1, 1, 1, 1, 0, 0, 1, 0, 0, 0, 0, 0, 0, 0, 1, 0, 
0, 1, 1, 0, NA, NA, NA, NA, NA, NA, NA, NA, NA, NA, NA, NA, NA, 
NA, NA, NA, NA, NA, NA, NA, 0, 0, 0, 0, 0, 0, 0, 1, 0, 1, 0, 
0, 0, 0, 0, 0, 0, 0, 0, 0, 0, 0, 0, 0, 0, 0, 0, 0, 1, 0, 0, 0, 
0, 0, 0, 0, 0, 0, 0, 0, 0, 0, 0, 0, 0, 0, 0, 0, 0, 0, 0, 0, 0, 
0, 0, 0, 0, 1, 0, 0, 0, 0, 0, NA, NA, NA, NA, NA, NA, NA, NA, 
NA, NA, NA, NA, NA, NA, NA, NA, NA, NA, NA, NA, NA, NA, NA, NA, 
NA, NA, NA, 0, 0, 0, 1, 0, 0, 0, 0, 0, 0, 0, 0, 0, 0, 0, 0, 0, 
0, 0, 0, 0, 0, 1, 0, 0, 1, 0, 0, 0, 0, 0, 1, 0, 1, 0, 0, 0, 0, 
0, 0, 0, 0, 0, 0, 0, 0, 0, 0, 0, 0, 0, 0, 0, 0, 0, 0, NA, NA, 
NA, NA, NA, NA, NA, NA, NA, NA, NA, NA, NA, NA, NA, NA, NA, NA, 
NA, NA, NA, NA, NA, NA, NA, NA, NA, NA, NA, NA, NA, NA, NA, NA, 
0, 0, 0, 0, 0, 0, 0, 0, 0, 0, 0, 0, 0, 1, 0, 0, 0, 0, 0, 0, 0, 
0, 0, 0, 0, 0, 0, 0, 0, 0, 0, 0, 0, 0, 0, 0, 0, 0, 0, 0, 0, 0, 
0, 0, 0, 0, 0, 0, 0, NA, NA, NA, NA, NA, NA, NA, NA, NA, NA, 
NA, NA, NA, NA, NA, NA, NA, NA, NA, NA, NA, NA, NA, NA, NA, NA, 
NA, NA, NA, NA, NA, NA, NA, NA, NA, NA, NA, NA, NA, NA, NA), .Dim = c(90L, 
18L, 5L), .Dimnames = list(c("0", "1", "2", "3", "4", "5", "6", 
"7", "8", "9", "10", "11", "12", "13", "14", "15", "16", "17", 
"18", "19", "20", "21", "22", "23", "24", "25", "26", "27", "28", 
"29", "30", "31", "32", "33", "34", "35", "36", "37", "38", "39", 
"40", "41", "42", "43", "44", "45", "46", "47", "48", "49", "50", 
"51", "52", "53", "54", "55", "56", "57", "58", "59", "60", "61", 
"62", "63", "64", "65", "66", "67", "68", "69", "70", "71", "72", 
"73", "74", "75", "76", "77", "78", "79", "80", "81", "82", "83", 
"84", "85", "86", "87", "88", "89"), c("0/1", "2", "3", "4", 
"5", "6", "7", "8", "9", "10", "11", "12", "13", "14", "15-21", 
"22-28", "29-35", "36-42"), NULL)), delay_range = structure(c(0, 
2, 3, 4, 5, 6, 7, 8, 9, 10, 11, 12, 13, 14, 15, 22, 29, 36, 1, 
2, 3, 4, 5, 6, 7, 8, 9, 10, 11, 12, 13, 14, 21, 28, 35, 42), .Dim = c(18L, 
2L), .Dimnames = list(c("delay_range", "", "", "", "", "", "", 
"", "", "", "", "", "", "", "", "", "", ""), NULL)), D = 17, 
    Dt = c(17, 17, 17, 17, 17, 17, 17, 17, 17, 17, 17, 17, 17, 
    17, 17, 17, 17, 17, 17, 17, 17, 17, 17, 17, 17, 17, 17, 17, 
    17, 17, 17, 17, 17, 17, 17, 17, 17, 17, 17, 17, 17, 17, 17, 
    17, 17, 17, 17, 17, 17, 17, 17, 17, 17, 17, 17, 17, 16, 16, 
    16, 16, 16, 16, 16, 15, 15, 15, 15, 15, 15, 15, 14, 14, 14, 
    14, 14, 14, 14, 13, 12, 11, 10, 9, 8, 7, 6, 5, 4, 3, 2, 1
    ), n_ungrouped = 14, data_dates = structure(18456:18546, class = "Date"))
